# Supplementary material for: Transcriptome and Degradome of microRNAs and Their Targets in Response to Drought Stress in the Plants of a Diploid and Its Autotetraploid Paulownia australis
Source: PLoS One. 2016 Jul 7;11(7):e0158750. doi: 10.1371/journal.pone.0158750 (PMC4936700; doi:10.1371/journal.pone.0158750)
Supplement: S1 Table — (XLSX) [file pone.0158750.s001.xlsx]

## Sheet: Primers
Table S1 qRT-PCR validated miRNAs and their primers
miRNA	Primer Sequences (5'--3')
pas-miR403a_RT	CTCAACTGGTGTCGTGGAGTCGGCAATTCAGTTGAGCGAGTTTG
pas-miR403a_F	ACACTCCAGCTGGGTTAGATTCACGCACA
pas-miR5239_RT	CTCAACTGGTGTCGTGGAGTCGGCAATTCAGTTGAGACACTTTA
pas-miR5239_F	ACACTCCAGCTGGGTGGGAGAAAGAGATA
pas-miR2118_RT	CTCAACTGGTGTCGTGGAGTCGGCAATTCAGTTGAGAGTGGAAT
pas-miR2118_F	ACACTCCAGCTGGGCTGCCGATTCCTCCCAT
pas-miR160_RT	CTCAACTGGTGTCGTGGAGTCGGCAATTCAGTTGAGCATGCTTG
pas-miR160_F	ACACTCCAGCTGGGGCGTACGAGGAGCCA
pas-miR482_RT	CTCAACTGGTGTCGTGGAGTCGGCAATTCAGTTGAGTAGGAATG
pas-miR482_F	ACACTCCAGCTGGGTTTCCAACTCCACCCA
pas-miR159_RT	CTCAACTGGTGTCGTGGAGTCGGCAATTCAGTTGAGTAGAGCTC
pas-miR159_F	ACACTCCAGCTGGGTTTGGATTGAAGGGA
pas-miR396_RT	CTCAACTGGTGTCGTGGAGTCGGCAATTCAGTTGAGCAGTTCAA
pas-miR396_F	ACACTCCAGCTGGGTTCCACAGCTTTCTT
pas-mir22a_RT	CTCAACTGGTGTCGTGGAGTCGGCAATTCAGTTGAGTCAGCTTG
pas-mir22a_F	ACACTCCAGCTGGGTGTTGATGATGAGCA
pas-mir32_RT	CTCAACTGGTGTCGTGGAGTCGGCAATTCAGTTGAGAACCCTCC
pas-mir32_F	ACACTCCAGCTGGGCAGGGAAGGAGAGG
pas-mir39_RT	CTCAACTGGTGTCGTGGAGTCGGCAATTCAGTTGAGCTCTATTC
pas-mir39_F	ACACTCCAGCTGGGAAGCCAGGTGATTCAGA
uni	TGGTGTCGTGGAGTCG
u6_F	CTCGCTTCGGCAGCACA
u6_RT	AACGCTTCACGAATTTGCGT
Targets	Primer Sequences (5'--3')
CL4625.Contig3_All_F	AAGAGGTTGTGATGGAGAC
CL4625.Contig3_All_R	ACTGTGAATAGCCGAAGG
CL13947.Contig1_All_F	GGAGGATGATAGCAAGGAAATG
CL13947.Contig1_All_R	ACTGAGTTGGTAGATGATAATAGC
Unigene26009_All_F	GGCTGTCGCTTCAAGATG
Unigene26009_All_R	TGATGACCACTCCACCAC
CL10650.Contig2_All_F	GAGCAACACTGAGATAGCAAGGAG
CL10650.Contig2_All_R	TCTTCGGACACAACATTGGATACC
CL7778.Contig2_All_F	GGCAAGGCGGCAGTATTCAC
CL7778.Contig2_All_R	TGGCAGAAGTATTAGCAGAAGAGC
CL443.Contig2_All_F	ATCAGACCTCCAGCATTG
CL443.Contig2_All_R	TTGTTGTTCCTCTTGTATCC
CL3799.Contig2_All_F	CTGCCGAGGATGCGATTC
CL3799.Contig2_All_R	TTGTTCTTCTTCTGATGTAAATGC
CL14000.Contig1_All_F	TTGTTGCCTGGTCTAAGTG
CL14000.Contig1_All_R	CCGAAGAAGAAGGGTTGC
CL4183.Contig3_All_F	ACAGCGAGAAGGTTGACG
CL4183.Contig3_All_R	TGGAAGAAGGACGAAGTTAGG
CL4183.Contig10_All_F	GCTGAATCTGTTACTGAAG
CL4183.Contig10_All_R	CTTATCCGAGACGAATCC
CL2737.Contig6_All_F	CCTCATTGTGGACATAGAACC
CL2737.Contig6_All_R	GACGAGCAATACCAAGCC
CL1558.Contig7_All_F	CCTCCAAGCCGACATTCC
CL1558.Contig7_All_R	TCCAGCCTCATCATTCAACC
