# Supplementary material for: Transcriptome and Degradome of microRNAs and Their Targets in Response to Drought Stress in the Plants of a Diploid and Its Autotetraploid Paulownia australis
Source: PLoS One. 2016 Jul 7;11(7):e0158750. doi: 10.1371/journal.pone.0158750 (PMC4936700; doi:10.1371/journal.pone.0158750)
Supplement: S2 Table — (XLSX) [file pone.0158750.s002.xlsx]

## Sheet: Conserved miRNA
Table S2 The conserved P. australis miRNAs identified from four libraries
family	miRNA Name	Sequence	Length	Reference	Arm	Expression				TPM				fold-change(log2)			P-Value			location	Pre-length	seq	struct	MFE (-Kcal/mol)	AMFE	MFEI	Sequence*	MiRNA* Expression
						PA2	PA2H	PA4	PA4H	PA2	PA2H	PA4	PA4H	PA2H/PA2	PA4H/PA4	PA4H/PA2H	PA2H/PA2	PA4H/PA4	PA4H/PA2H									PA2	PA2H	PA4	PA4H
MIR156	pas-miR156a	TGACAGAAGAGAGTGAGCAC	20	ath-miR156a	5	189691	350918	487715	375308	12875	22630.6	31918.3	20473.2	0.813705	-0.640646	-0.144533	0	0	0	CL125.Contig2_All:1472:1593:-	122	GGGAGAGAGAATTCAAGACTTGACAGAAGAGAGTGAGCACACGCAGGCAATTGTATAGAGTATACCTTTGTGGATGCGTGTGCTCACTTCTTTTCTGTCAGCTTCTCTCTCTATCCCTTTCT	((((.(((((....(((.((.((((((((((((((((((((((((.((((..(((((...)))))..))))...))))))))))))).))))))))))))))))...))))).)))).....	61.9	50.7377	1.12545	TGCTCACTTCTTTTCTGTCAGC	358	591	481	324
	pas-miR156b	TGACAGAAGAGAGTGAGCAC	20	ath-miR156a	5	189691	350918	487715	375308	12875	22630.6	31918.3	20473.2	0.813705	-0.640646	-0.144533	0	0	0	Unigene31588_All:717:838:-	122	GGGAGAGAGAATTCAAGACTTGACAGAAGAGAGTGAGCACACGCAGGCAATTGTATAGAGTATACCTTTGTGGATGCGTGTGCTCACTTCTTTTCTGTCAGCTTCTCTCTCTATCCCTTTCT	((((.(((((....(((.((.((((((((((((((((((((((((.((((..(((((...)))))..))))...))))))))))))).))))))))))))))))...))))).)))).....	61.9	50.7377	1.12545	TGCTCACTTCTTTTCTGTCAGC	358	591	481	324
	pas-miR156c	TGACAGAAGAGAGAGAGCAC	20	ahy-miR156a	5	115	244	357	335	7.80543	15.7355	23.3637	18.2744	1.01147	-0.354446	0.215806	1.61705e-10	0.00122987	0.0755627	Unigene53351_All:70:222:-	153	AGTTTGTTGATGACAGAAGAGAGAGAGCACACTCGCTGCTATTCACGAAGTGTGGATGTCTGCCTGCAGCCATCATTTTGATGTCTTGAGAATGTTTCCTGGCAAGAGAATGCTGTTCTTGAGAGCTCTTTCTTCTTCTCTCATTGTGTCCCG	........(((((.((((((((((((((......((((((((((((.....))))))).......)))))(((((...)))))(((((((((((((((((....)).))).)).)))))))))))))))))).)))))).)))))........	49.2	32.1569	0.702857	-	0	0	0	0
	pas-miR156d	TTGACAGAAGAGAGTGAGCAC	21	gma-miR156k	5	189691	350918	487715	375308	12875	22630.6	31918.3	20473.2	0.813705	-0.640646	-0.144533	0	0	0	Unigene31587_All:1425:1547:-	122	AGAGGGAGAGAGATTCAGACTTGACAGAAGAGAGTGAGCACACGCAGGCAATTGTATAGAGTATACCTTTGTGGATGCGTGTGCTCACTTCTTTTCTGTCAGCTTCTCTCTCTATCCCTTTCT	(((((((.(((((...(((.((((((((((((((((((((((((((.((((..(((((...)))))..))))...))))))))))))).)))))))))))))..))).))))).)))))))..	66.2	54.2623	1.18214	TGCTCACTTCTTTTCTGTCAGC	358	591	481	324
	pas-miR157	TTGACAGAAGATAGAGAGCAC	21	ath-miR157a	5	117387	198797	376387	106847	7967.44	12820.3	24632.5	5828.56	0.686245	-2.07935	-1.13722	0	0	0	Unigene1650_All:224:356:+	133	TTTCGAGTCGTTGACAGAAGATAGAGAGCACAACTGAGCATGCACAATATGAAAATATGATGTTATGTATATTTTTGTGTATGATTAGATTTGTGCTCTCTAATCCTCTGTCAGCCAATTTTAATTCTCGTAG	...((((..(((((((((.((((((((((((((((((.(((((((((.....(((((((........)))))))))))))))).))))..))))))))))).))).)))))))))...........))))...	50.9	38.2707	1.10652	-	0	0	0	0
MIR159	pas-miR159	TTTGGATTGAAGGGAGCTCTA	21	ath-miR159a	3	188	3847	297	3748	12.7602	248.091	19.4371	204.455	4.28115	3.3949	-0.279087	0	0.0464176	3.56687e-17	Unigene26148_All:150:359:+	210	GAGATTGGGATTTGGGAGTGGAGCTCCTTGAAGTCCAATAGAGGATCTTACTGGGAAGAATAAGCTGCTGATTTATGGATCCCTCAGCCCTATCCATAGTTAGATGATAATTGGATGGGTTTGTGGCTTGCATATGTCAGGAGCTTGAATTACCCGTGTTGGAGCCTTCTTTGGATTGAAGGGAGCTCTACACTTTTGCCCTTTCACTCG	..((..(((....(((.((((((((((((..(((((((..((((.(((.((((((.....((((((.(((((.((((.(..((.(((.((((((((..((((.....)))))))))))).))).))..).)))).))))).)))))).....)))).)).))).))))..)))))))..)))))))))))).)))...)))..)).....	93	44.2857	0.96875	GAGCTCCTTGAAGTCCAATA	0	3	7	13
	pas-miR319	AGCTGCCGACTCATTCATTCA	21	osa-miR319a-5p	5	49	54	13	12	3.32579	3.48244	0.85078	0.654606	0.0663995	-0.37816	-2.4114	0.81911	0.506736	2.13885e-09	Unigene2622_All:247:351:-	105	GGGCTGAATTAGCTGCCGACTCATTCATTCAACCACTCAGTAGAATACGAGAAGTTTTATGCTACTGTGATTGAGTGAATGATGCGGGAGATAGTTTCATGCCCC	(((((((((((.((.(((..((((((((((((.(((..(((((.(((.((....)).))).)))))))).))))))))))))..))).)).))).)))).)))).	42.5	40.4762	0.904255	AGTGAATGATGCGGGAGATAG	0	2	2	1
MIR160	pas-miR160	GCGTACGAGGAGCCAAGCATG	21	osa-miR160d-3p	3	367	1244	207	853	24.9095	80.225	13.547	46.5316	1.68736	1.78023	-0.785843	4.48077e-102	4.91206e-05	2.35951e-151	Unigene17048_All:55:179:+	125	TGGAAAGGTGAGATGGGATATGCCTGGCTCCCTGTATGCCACACGGCGACGTCAATCAGGCGGATGGATTGGCTGAGGCGGGCGGCGTACGAGGAGCCAAGCATGCTGTAAACCGCCGTCAACCC	......(((..(((((..(((((.(((((((.((((((((.(.((.(...(((((((.........)))))))...).)).).)))))))).))))))).)))))..........))))).))).	53.5	42.8	0.703947	TGCCTGGCTCCCTGTATGCCA	501	371	35	219
MIR166	pas-miR166a	TCGGACCAGGCTTCATTCCCC	21	ath-miR166a	3	1501488	2125710	1043660	939348	101911	137086	68302	51241.9	0.427774	-0.414603	-1.41969	0	0	0	CL9628.Contig2_All:1517:1681:-	165	GGGGAATGTTGTCTGGCTCGAGGTCCTTAACAAGATCTAGCATGATTTTTCTGATATGCATGTTTCTACATAATTTCTATTGGGCAATTGATCAAACTTTTGATCATTGTAATATATCGATATCATGGATCATGTGTTTGGCGTCGGACCAGGCTTCATTCCCCC	((((((((..((((((.((((.(((....(((.((((...((((((...((.((((((.((((....))))............(((((.((((((....)))))))))))..)))))))).)))))))))).)))....))).)))).))))))..)))))))).	59.5	36.0606	0.901515	GGAATGTTGTCTGGCTCGAGG	2625	1520	1519	1884
	pas-miR166b	TCGGACCAGGCTTCATTCCCC	21	ath-miR166a	5	1508386	2134861	1048609	942257	102379	137676	68625.9	51400.6	0.427358	-0.416968	-1.42142	0	0	0	Unigene47671_All:15:196:+	182	AGAAATTTCTCTGAAAGGCTTCGGACCAGGCTTCATTCCCCTCAAAACATATATCCAAGAAGTACAATATTATTCTTGCCTCCATCATTCTTGCAAGAATCTGTTTTTTTGTTTTTCTTATTGTGAGTGTTTGGGTTGAGAGGAATGTTGTCTGGCTCGAGGTCATGGAGGTGATTTACTAT	(((((((((((((...((((((((.((((((..((((((.(((((..((.((((.(((((((.((((....((((((((.............))))))))........)))).))))).....)).)))).))..))))).))))))..)))))).)))))))).)))))).))))).))..	58.9	32.3626	0.841429	GGAATGTTGTCTGGCTCGAGG	2616	1515	1517	1880
MIR167	pas-miR167a	TGAAGCTGCCAGCATGATCTA	21	ath-miR167a	5	214638	321284	478514	211348	14568.2	20719.5	31316.2	11529.1	0.508165	-1.44162	-0.845702	0	0	0	CL2257.Contig1_All:111:219:+	109	CACCGTGCTATAGTATCTGTTGAAGCTGCCAGCATGATCTAAACCTTCCTTCTTGTTAAGGAAAGATCAGATCATGTGGTAGCTTCATCTGATGCCCGTTGCGCGAAAA	...(((((....(((((.(.(((((((((((.((((((((...(.((((((......)))))).)...))))))))))))))))))).).))))).....)))))....	48	44.0367	0.979592	AGATCATGTGGTAGCTTCATC	82	168	53	250
	pas-miR167b	TGAAGCTGCCAGCATGATCTA	21	ath-miR167a	5	214638	321284	478514	211348	14568.2	20719.5	31316.2	11529.1	0.508165	-1.44162	-0.845702	0	0	0	CL2257.Contig2_All:111:219:+	109	CACCGTGCTATAGTATCTGTTGAAGCTGCCAGCATGATCTAAACCTTCCTTCTTGTTAAGGAAAGATCAGATCATGTGGTAGCTTCATCTGATGCCCGTTGCGCGAAAA	...(((((....(((((.(.(((((((((((.((((((((...(.((((((......)))))).)...))))))))))))))))))).).))))).....)))))....	48	44.0367	0.979592	AGATCATGTGGTAGCTTCATC	82	168	53	250
	pas-miR167c	TGAAGCTGCCAGCATGATCTA	21	ath-miR167a	5	214638	321284	478514	211348	14568.2	20719.5	31316.2	11529.1	0.508165	-1.44162	-0.845702	0	0	0	Unigene46471_All:434:542:-	109	CACCGTGCTATAGTATCTGTTGAAGCTGCCAGCATGATCTAAACCTTCCTTCTTGTTAAGGAAAGATCAGATCATGTGGTAGCTTCATCTGATGCCCGTTGCGCGAAAA	...(((((....(((((.(.(((((((((((.((((((((...(.((((((......)))))).)...))))))))))))))))))).).))))).....)))))....	48	44.0367	0.979592	AGATCATGTGGTAGCTTCATC	82	168	53	250
	pas-miR167d	TGAAGCTGCCAGCATGATCT	20	bPa-miR167d	5	3297	4598	4967	3152	223.778	296.523	325.064	171.943	0.406074	-0.91879	-0.786213	2.35516e-35	1.77418e-177	1.86768e-125	Unigene32436_All:29:311:+	283	TCTGAGAGGTTGAAGCTGCCAGCATGATCTGGTTTGATAGCAAATCCATGTTTTGAAATAAATCCCTTCAACCCTTCAAAAATCTTGATCTTGATTACAAAAAGTTTTGAAAGATGTTGATTTTTGTGATGGGATGTTTTCTCTCTTTGATCTGTTTCTGAGTCTTGGCTCAATCAATCAGAGTTTTTTTCTCCCCAATTTTTCATATACACACAATTGATTTGAAGTGAACTTGTTCAAAATTTGGGTCCATCAGGTCATCTAGCAGCTTCAATCACTCACC	..((((.((((((((((((.((.(((((((((((((....)))(((((.((((((((.....((.((((((.....((((((((...(((((....((.....)).....)))))...))))))))...((((..(........(((((((.((....(((((....)))))..))))))))).......)..))))........................)))))).)).....)))))))).)))))..)))))))))))).)))))))))))).))))..	79.8	28.1979	0.782353	-	0	0	0	0
	pas-miR167e	TGAAGCTGCCAGCATGATCTA	21	ath-miR167a	5	214638	321284	478514	211348	14568.2	20719.5	31316.2	11529.1	0.508165	-1.44162	-0.845702	0	0	0	Unigene6354_All:346:454:-	109	CACCGTGCTATAGTATCTGTTGAAGCTGCCAGCATGATCTAAACCTTCCTTCTTGTTAAGGAAAGATCAGATCATGTGGTAGCTTCATCTGATGCCCGTTGCGCGAAAA	...(((((....(((((.(.(((((((((((.((((((((...(.((((((......)))))).)...))))))))))))))))))).).))))).....)))))....	48	44.0367	0.979592	AGATCATGTGGTAGCTTCATC	82	168	53	250
MIR168	pas-miR168a	TCGCTTGGTGCAGGTCGGGAA	21	ath-miR168a	5	49636	61543	32739	36807	3368.96	3968.88	2142.59	2007.84	0.23643	-0.0937133	-0.983088	2.95358e-163	1.28905e-17	0	Unigene26396_All:52:275:-	224	TTGTTGCGGCGGCCTCTAATTCGCTTGGTGCAGGTCGGGAACTATCTTTGCCGATGGCGTTGCGTTTTGTGTTGAATTGAACAAGTGTACTCTCAAATCGTACATAATACGAATTTGTATGAGTATACGTAGTGAGCATACGGTGTATAATTTGGTATTGCTGTTTTTGGCAAATATAAGCTTCCCGCCTTGCATCAACTGAATCGGAGACCGTCGTGAATGTG	...(((((((((.((((.(((((.((((((((((.((((((((((.((((((((.((((((..((((......))))..)))..((((((((.(((((((((.....)))).)))))...))))))))......(((((((.(.........).))).))))))).)))))))).)).)).)))))).)))))))))).))))).)))).))))))))).....	81.9	36.5625	0.835714	CCCGCCTTGCATCAACTGAAT	670	1272	242	396
	pas-miR168b	TCGCTTGGTGCAGGTCGGGAA	21	ath-miR168a	5	49632	61546	32739	36805	3368.69	3969.08	2142.59	2007.73	0.236616	-0.0937917	-0.983237	1.65367e-163	1.21285e-17	0	Unigene50013_All:1:208:-	208	CTGTTGCGGCGGCCTCTAGTTCGCTTGGTGCAGGTCGGGAACTTTCTTTGCCGACGGCGTCGTTTGTACGTTTACGCTGTACGTAGTATACTCCAATCGTACGCAGTACGTACGTACGAGTATAGTAGCAAGATGCGGTGGATAATAATTTGATGTCGTCGTTTTTGGCAAAAATCAGGTTCCTGCCTTGCATCAACTGAATCGGAGA	((((....)))).((((.(((((.((((((((((.(((((((((..(((((((((((((.((((.....(((..(((((((..((.(((((((....((((((.....))))))...))))))).))......)))))))...))).....)))).)))))))...))))))....))))))))).)))))))))).))))).)))).	80.5	38.7019	0.79703	TCCTGCCTTGCATCAACTGAAT	1150	960	581	687
MIR169	pas-miR169a	TAGCCAAGGATGACTTGCCGG	21	osa-miR169e	5	159	94	32	2471	10.7919	6.06202	2.09423	134.794	-0.832072	6.0082	4.47482	6.614e-06	0	0	Unigene10397_All:61:157:+	97	TTACAAGATATAGCCAAGGATGACTTGCCGGTGAGTTATACGATGTATATGTGTCAATTTTTGGACCGACAAGTTATTTTTGGCTATATCTCTGCCT	...((((((((((((((((((((((((.((((((((((((((.......))))).)))))....)))).)))))))))))))))))))))).))...	39.2	40.4124	1.05946	-	0	0	0	0
	pas-miR169b	TAGCCAAGGATGACTTGCCTATA	23	osa-miR169f.1	5	5	0	0	5	0.339366	0.01	0.01	0.272752	-5.08477	4.76952	4.76952	0.0267528	0.0526372	0.0505601	Unigene27642_All:152:269:-	118	TTTGATTTGGTAGCCAAGGATGACTTGCCTATATAGCCTTGCGAGAAGATCCAATATTGCTATAATTGGATGATGTGTTGGGTTTTTTTTGGGCAAGTCCCGTGGCTAGCTGATTGCC	...((((.(.((((((.((..((((((((((...(((((.(((.....(((((((.........)))))))....))).))))).....)))))))))))).)))))).).))))...	44.3	37.5424	0.868627	-	0	0	0	0
MIR171	pas-miR171a	TGATTGAGCCGCGCCAATATC	21	ath-miR171a	5	0	8	5	0	0.01	0.515917	0.327223	0.01	5.68907	-5.0322	-5.68907	0.00490258	0.0176539	0.0017823	CL3885.Contig1_All:1329:1470:-	142	AGAGAGCTGGTGATTGAGCCGCGCCAATATCCCTTGCGCGAGTACCGGATTCCCCGTCTGGACCAACTCTGCGGCCTTGTATAGCTGGTCAATTATTGCGTGCTGTAGTTGCTGTTGGTGATGGCTATGTCCTAATTCATCC	.(((((.(((.(((..(((((((((((((.......(((((((.((((((.....))))))....)))).)))((....((((((..((........))..))))))...)))))))))).)))))..)))))).))).)).	44.5	31.338	0.593333	-	0	0	0	0
	pas-miR171b	TGATTGAGCCGCGCCAATATC	21	ath-miR171a	5	0	8	5	0	0.01	0.515917	0.327223	0.01	5.68907	-5.0322	-5.68907	0.00490258	0.0176539	0.0017823	CL8508.Contig2_All:615:809:-	195	GGTAAGGCGTTGATTGAGCCGCGCCAATATCACGTGCCCGAGTTGCAGTGAGTTGGTCTCAAAGCACTCCGCGAGTCGGATTAACTCGTCGACGTAGTCGAACCCCACGTTCCAGTTGCCACCGCTGTTCAAGTCACCGGAGACGCCGTCAAATGAGTTGATAGTATTGGTGTTATGGGTCAGAGGTGCAACAGA	......(((((..((((.((((((((((((.......((((.((((((((..(((....)))..))))..)))).))))((((((((((.((((..(((((((.....)))).........(((.((.......)).))).)))..))))..)))))))))).))))))))))...)).)))).)))))......	60.6	31.0769	0.577143	-	0	0	0	0
MIR396	pas-miR396	TTCCACAGCTTTCTTGAACTG	21	ath-miR396a	5	3241	8031	2936	6737	219.977	517.916	192.146	367.507	1.23536	0.935571	-0.494947	1.13417e-209	2.99896e-103	0	Unigene50903_All:25:168:+	144	AAATGGCCCTCTTCTTATTCTTCCACAGCTTTCTTGAACTGCACACTGCAGATCACTGTATGGCCAGCAACTGGAGGTGTCTTACAACGTCTTTGTGTTTGTGGTTCAATAAAGCTGTGGGAAGATATGGGGAGGGTCAAGGAG	...(((((((((((.((((.((((((((((((.((((((((((((.(((((....)))))))...((((...(((.((........)).)))...)))))))))))))).)))))))))))).)))).))))))))))).....	62.7	43.5417	0.935821	TTCAATAAAGCTGTGGGAAG	752	3557	643	1487
MIR397	pas-miR397	TCATTGAGTGCAGCGTTGATG	21	ath-miR397a	5	64	765	550	106	4.34389	49.3345	35.9946	5.78235	3.50554	-2.63805	-3.09287	6.28655e-146	3.42299e-92	1.94511e-149	Unigene12921_All:133:254:-	122	CTTAAAAACCTCATTGAGTGCAGCGTTGATGATATCTTCGTTCGTGTTTCTTCTATGGATCCCTTTGGTTCATCGTTTACAAATGTCGTTTCATTAACGCTGCATTCAATAATGTTTTTAAT	.((((((((...((((((((((((((((((((......((((.(((......(.(((((((.....))))))).)..))).)))).....))))))))))))))))))))...)))))))).	41.9	34.3443	0.974419	TTAACGCTGCATTCAATAATG	2	55	18	9
MIR398	pas-miR398a	TGTGTTCTCAGGTCACCCCTT	21	ath-miR398a	3	23	79	27	0	1.56109	5.09468	1.76701	0.01	1.70644	-7.46516	-8.99285	6.19411e-08	5.18573e-10	1.54693e-27	CL5179.Contig11_All:992:1106:-	115	ATAACAAGGGAAATTCCAGAGGAGTGAAGCTGAGAACACAGGTGGATTGAGGAAATTGGGTGCACCAATGCACTTGTGTTCTCAGGTCACCCCTTTGGGATTCACTTGTTTGTTT	..((((((.(((.(((((((((.((((..(((((((((((((((.((((..(..........)..)))).))))))))))))))).)))).)))))))))))).)))))).....	57.5	50	1.10577	GGAGTGAAGCTGAGAACACA	10	11	10	0
	pas-miR398b	TGTGTTCTCAGGTCACCCCTT	21	ath-miR398a	3	23	79	27	0	1.56109	5.09468	1.76701	0.01	1.70644	-7.46516	-8.99285	6.19411e-08	5.18573e-10	1.54693e-27	CL5179.Contig2_All:899:1013:-	115	ATAACAAGGGAAATTCCAGAGGAGTGAAGCTGAGAACACAGGTGGATTGAGGAAATTGGGTGCACCAATGCACTTGTGTTCTCAGGTCACCCCTTTGGGATTCACTTCTTTGTTT	..((((((((((((((((((((.((((..(((((((((((((((.((((..(..........)..)))).))))))))))))))).)))).)))))))))))...))))))))).	58.6	50.9565	1.12692	GGAGTGAAGCTGAGAACACA	10	11	10	0
	pas-miR398c	TGTGTTCTCAGGTCACCCCTT	21	ath-miR398a	3	23	79	27	0	1.56109	5.09468	1.76701	0.01	1.70644	-7.46516	-8.99285	6.19411e-08	5.18573e-10	1.54693e-27	CL5179.Contig3_All:1199:1313:-	115	ATAACAAGGGAAATTCCAGAGGAGTGAAGCTGAGAACACAGGTGGATTGAGGAAATTGGGTGCACCAATGCACTTGTGTTCTCAGGTCACCCCTTTGGGATTCACTTCTTTGTTT	..((((((((((((((((((((.((((..(((((((((((((((.((((..(..........)..)))).))))))))))))))).)))).)))))))))))...))))))))).	58.6	50.9565	1.12692	GGAGTGAAGCTGAGAACACA	10	11	10	0
	pas-miR398d	TGTGTTCTCAGGTCACCCCTT	21	ath-miR398a	3	23	79	27	0	1.56109	5.09468	1.76701	0.01	1.70644	-7.46516	-8.99285	6.19411e-08	5.18573e-10	1.54693e-27	CL5179.Contig5_All:1209:1323:-	115	ATAACAAGGGAAATTCCAGAGGAGTGAAGCTGAGAACACAGGTGGATTGAGGAAATTGGGTGCACCAATGCACTTGTGTTCTCAGGTCACCCCTTTGGGATTCACTTGTTTGTTT	..((((((.(((.(((((((((.((((..(((((((((((((((.((((..(..........)..)))).))))))))))))))).)))).)))))))))))).)))))).....	57.5	50	1.10577	GGAGTGAAGCTGAGAACACA	10	11	10	0
MIR403	pas-miR403a	TTAGATTCACGCACAAACTCG	21	ath-miR403	3	657	1791	529	1294	44.5928	115.501	34.6202	70.5883	1.37302	1.02781	-0.710401	2.07627e-108	1.4584e-107	4.39006e-209	CL8555.Contig1_All:80:228:+	149	GAGCCATATTTCAGGTTTGTGCGGGAATCTAACGTCCTTAGCACGTACCGATAATGGGGGATTCTGATTTTAATAGTCAATTTAATTGACAAATTTTCTCCCTTTTGGTAATTCAATGTTAGATTCACGCACAAACTCGTAATATGTCT	.((.((((((.(.((((((((((.(((((((((((..........((((((....((((((....(((((.....((((((...))))))))))).))))))..)))))).....))))))))))).)))))))))).).)))))).))	49.4	33.1544	0.898182	-	0	0	0	0
	pas-miR403b	TTAGATTCACGCACAAACTCG	21	ath-miR403	3	657	1791	529	1294	44.5928	115.501	34.6202	70.5883	1.37302	1.02781	-0.710401	2.07627e-108	1.4584e-107	4.39006e-209	CL8555.Contig2_All:59:207:-	149	GAGCCATATTTCAGGTTTGTGCGGGAATCTAACGTCCTTAGCACGTACCGATAAGGGGGGATTCTGATTTTAATAGTCAATTTAATTGACAAATTTTCTCCCTTTTGGTAATTCAATGTTAGATTCACGCACAAACTCGTAATTTGTCT	.((.((.(((.(.((((((((((.(((((((((((..........((((((.(((((((((....(((((.....((((((...)))))))))))))))))))))))))).....))))))))))).)))))))))).).))).)).))	49.3	33.0872	0.880357	-	0	0	0	0
MIR2118	pas-miR2118	CTGCCGATTCCTCCCATTCCACT	23	gma-miR2118a-3p	3	32	36	0	19	2.17195	2.32162	0.01	1.03646	0.0961468	6.69552	-1.16347	0.788689	1.08453e-05	0.00359864	Unigene15432_All:321:425:-	105	TTGGAAAAGCTTGAGGAATTGGGAGGATTGGCAAGCCATGAAGGGAGGGATTTCTTTTTGACTTTCCCTTGCCTGCCGATTCCTCCCATTCCACTGGCTTTTCTA	.((((((((((.(.(((((.(((((((((((((.((....(((((((((...((.....))))))))))))).)))))).)))))))))))).).))))))))))	53.5	50.9524	1.07	-	0	0	0	0
MIR482	pas-miR482	TTTCCAACTCCACCCATTCCTA	22	sly-miR482a	3	908	1482	521	825	61.629	95.5735	34.0967	45.0042	0.633003	0.400428	-1.08655	4.95652e-26	5.76617e-07	1.22423e-70	Unigene22739_All:97:201:+	105	GCCGAAGTCTGTTGGGATTGGTGGATTGGAAATCAATTCACCATTAAGAAAAGGAAAAGGAGAAAGAAATAGATTTCCAACTCCACCCATTCCTATGGGTTTTGG	.(((((((((((.(((((.(((((((((((((((.((((.((................)).)).....)).))))))))).)))))).))))).)))))))))))	34.5	32.8571	0.802326	-	0	0	0	0
MIR5239	pas-miR5239	TGGGAGAAAGAGATAAAGTGT	21	mtr-miR5239	3	0	0	15	7	0.01	0.01	0.98167	0.381853	0	-1.36222	5.25495	0.974436	0.0342753	0.0148389	CL9670.Contig2_All:312:486:-	175	CCACCCAAACATTTTATCTCTTCCTCCTATCTTTGATGGCCCATCTCGACCACAATCTATGTTGGAGAAAAACAGCACCCAAAACCAAAACAAAATAAAGTAAGCTCTTTAAAGAAAAAATTAAGATGGATGGGCCATCAAAGATGGGAGAAAGAGATAAAGTGTTTGTGTGGCA	((((.(((((((((((((((((.(((((((((((((((((((((((.............(((((........)))))..................(((((......)))))................))))))))))))))))))))))).))))))))))))))))).))))..	78.1	44.6286	1.16567	-	0	0	0	0
MIR897	pas-miR897	TGATCAAAGTGGACATCAGAAA	22	ppt-miR897	3	5	0	0	0	0.339366	0.01	0.01	0.01	-5.08477	0	0	0.0267528	0.909212	0.916506	CL2603.Contig1_All:1614:1785:+	172	CAGATTAGCAAATATTTTGGATTCCATTGTGGATCGTGCACAATCTGCCTTTGTTCGGGGAAGGAACATCATAGACAATATCCACCTTTCTCAAGAACTTCTTAGGCAGTATTGTAGGAAAAGAGTCTCGCCTAGATGCATGATCAAAGTGGACATCAGAAAGGCTTACGAC	......(((.....((((((..((((((...(((((((((((((((((((..((((((((((((....................))))))))..)))).....)))))).))))((((..(......)..))))..)))))))))..))))))..))))))..)))......	48.6	28.2558	0.675	-	0	0	0	0
