# Supplementary material for: Transcriptome and Degradome of microRNAs and Their Targets in Response to Drought Stress in the Plants of a Diploid and Its Autotetraploid Paulownia australis
Source: PLoS One. 2016 Jul 7;11(7):e0158750. doi: 10.1371/journal.pone.0158750 (PMC4936700; doi:10.1371/journal.pone.0158750)
Supplement: S3 Table — (XLSX) [file pone.0158750.s003.xlsx]

## Sheet: Novel miRNAs
Table S3 The novel miRNAs identified from four libraries
Name	miRNA sequence	Length	ARM	Expression				TPM				fold-change			P-Value			location	MFE (-kcal∙mol−1)	AMFE	MFEI	pre-length (nt)	seq	struct	miRNA* Expressiom				Sequence*
				PA2	PA2H	PA4	PA4H	PA2-std	PA2H-std	PA4-std	PA4H-std	PA2H/PA2	PA4H/PA4	PA4H/PA2H	PA2H/PA2	PA4H/PA4	PA4H/PA2H								PA2	PA2H	PA4	PA4H
pas-mir1	TGGCTGAAAGAGGGATGCTTCC	22	5	0	0	0	5	0.01	0.01	0.01	0.272752	0	4.76952	4.76952	0.974436	0.0526372	0.0505601	CL112.Contig2_All:65:197:+	40.2	30.2256	0.730909	133	CTTCTTGGAATGGCTGAAAGAGGGATGCTTCCTGAGTTCTTTGCCAGGAGATCTCGCTATGGAACTCCTCTTGTTGGGATCCTATTTTCAGCTTCTGGTGTGCTTCTGCTGTCATGGCTGAGCTTTCAAGAGA	.(((((((((.(((((((((.(((((.((....(((((((..((.((.....)).))...)))))))........)).))))).)))))))))........((((..(((.....))).))))))))))))).	0	0	0	0	-
pas-mir2a	GGTAGTTCGATCGTGGAATTT	21	3	186250	299175	919781	1440450	12641.4	19293.7	60194.7	78577.3	0.609971	0.384474	2.02598	0	0	0	CL1198.Contig10_All:7191:7500:+	82.7	26.6774	0.731858	310	TAGATCGGGATCGGGCCCACGACGAACTACTGTAGGGAGTTTATTAAAACCATTGAATTCGGAATATGGTAAAGTAGCTCCCGGGTGGGGAACGACTCCTTTGATGGGTGTCGCAATGGCTCTATTTGCGGTATTTTTATCTATTATTTTGGAGATTTATAATTCTTCCGTTTTATTGGATGGAATTTCAATGAATTAAATCTATAAGAACCACAAAGTCCTAGCTTTTAAATAAAAAATCAATCAGTTAGAACTCGGATTTCTGGCCTATTTTATTTTGGTAGTTCGATCGTGGAATTTATTTCTTTCT	.(((..(((((.((..(((((((((((((((((((((((((((..........)))))))(((((((.(((((..(((((((.....)))).((((.(((.....))).)))).....)))...))))).))))))).........(((((.(((((((..((((((((((((....)))))))).......))))))))))).))))).(((..((((((.((.((((((................)))))))).)))))).))))))))........))))))))).))))))..)).)))))..)))	0	0	4	1	GGCCCACGACGAACTACTGT
pas-mir2b	GGTAGTTCGATCGTGGAATTT	21	3	186250	299175	919781	1440450	12641.4	19293.7	60194.7	78577.3	0.609971	0.384474	2.02598	0	0	0	CL1198.Contig11_All:7479:7788:+	82.7	26.6774	0.731858	310	TAGATCGGGATCGGGCCCACGACGAACTACTGTAGGGAGTTTATTAAAACCATTGAATTCGGAATATGGTAAAGTAGCTCCCGGGTGGGGAACGACTCCTTTGATGGGTGTCGCAATGGCTCTATTTGCGGTATTTTTATCTATTATTTTGGAGATTTATAATTCTTCCGTTTTATTGGATGGAATTTCAATGAATTAAATCTATAAGAACCACAAAGTCCTAGCTTTTAAATAAAAAATCAATCAGTTAGAACTCGGATTTCTGGCCTATTTTATTTTGGTAGTTCGATCGTGGAATTTATTTCTTTCT	.(((..(((((.((..(((((((((((((((((((((((((((..........)))))))(((((((.(((((..(((((((.....)))).((((.(((.....))).)))).....)))...))))).))))))).........(((((.(((((((..((((((((((((....)))))))).......))))))))))).))))).(((..((((((.((.((((((................)))))))).)))))).))))))))........))))))))).))))))..)).)))))..)))	0	0	4	1	GGCCCACGACGAACTACTGT
pas-mir2c	GGTAGTTCGATCGTGGAATTT	21	3	186250	299175	919781	1440450	12641.4	19293.7	60194.7	78577.3	0.609971	0.384474	2.02598	0	0	0	CL1198.Contig15_All:7792:8101:+	82.7	26.6774	0.731858	310	TAGATCGGGATCGGGCCCACGACGAACTACTGTAGGGAGTTTATTAAAACCATTGAATTCGGAATATGGTAAAGTAGCTCCCGGGTGGGGAACGACTCCTTTGATGGGTGTCGCAATGGCTCTATTTGCGGTATTTTTATCTATTATTTTGGAGATTTATAATTCTTCCGTTTTATTGGATGGAATTTCAATGAATTAAATCTATAAGAACCACAAAGTCCTAGCTTTTAAATAAAAAATCAATCAGTTAGAACTCGGATTTCTGGCCTATTTTATTTTGGTAGTTCGATCGTGGAATTTATTTCTTTCT	.(((..(((((.((..(((((((((((((((((((((((((((..........)))))))(((((((.(((((..(((((((.....)))).((((.(((.....))).)))).....)))...))))).))))))).........(((((.(((((((..((((((((((((....)))))))).......))))))))))).))))).(((..((((((.((.((((((................)))))))).)))))).))))))))........))))))))).))))))..)).)))))..)))	0	0	4	1	GGCCCACGACGAACTACTGT
pas-mir2d	GGTAGTTCGATCGTGGAATTT	21	3	186250	299175	919781	1440450	12641.4	19293.7	60194.7	78577.3	0.609971	0.384474	2.02598	0	0	0	CL1198.Contig20_All:1704:2013:-	82.7	26.6774	0.731858	310	TAGATCGGGATCGGGCCCACGACGAACTACTGTAGGGAGTTTATTAAAACCATTGAATTCGGAATATGGTAAAGTAGCTCCCGGGTGGGGAACGACTCCTTTGATGGGTGTCGCAATGGCTCTATTTGCGGTATTTTTATCTATTATTTTGGAGATTTATAATTCTTCCGTTTTATTGGATGGAATTTCAATGAATTAAATCTATAAGAACCACAAAGTCCTAGCTTTTAAATAAAAAATCAATCAGTTAGAACTCGGATTTCTGGCCTATTTTATTTTGGTAGTTCGATCGTGGAATTTATTTCTTTCT	.(((..(((((.((..(((((((((((((((((((((((((((..........)))))))(((((((.(((((..(((((((.....)))).((((.(((.....))).)))).....)))...))))).))))))).........(((((.(((((((..((((((((((((....)))))))).......))))))))))).))))).(((..((((((.((.((((((................)))))))).)))))).))))))))........))))))))).))))))..)).)))))..)))	0	0	4	1	GGCCCACGACGAACTACTGT
pas-mir2e	GGTAGTTCGATCGTGGAATTT	21	3	186250	299175	919781	1440450	12641.4	19293.7	60194.7	78577.3	0.609971	0.384474	2.02598	0	0	0	CL1198.Contig24_All:7150:7459:+	82.7	26.6774	0.731858	310	TAGATCGGGATCGGGCCCACGACGAACTACTGTAGGGAGTTTATTAAAACCATTGAATTCGGAATATGGTAAAGTAGCTCCCGGGTGGGGAACGACTCCTTTGATGGGTGTCGCAATGGCTCTATTTGCGGTATTTTTATCTATTATTTTGGAGATTTATAATTCTTCCGTTTTATTGGATGGAATTTCAATGAATTAAATCTATAAGAACCACAAAGTCCTAGCTTTTAAATAAAAAATCAATCAGTTAGAACTCGGATTTCTGGCCTATTTTATTTTGGTAGTTCGATCGTGGAATTTATTTCTTTCT	.(((..(((((.((..(((((((((((((((((((((((((((..........)))))))(((((((.(((((..(((((((.....)))).((((.(((.....))).)))).....)))...))))).))))))).........(((((.(((((((..((((((((((((....)))))))).......))))))))))).))))).(((..((((((.((.((((((................)))))))).)))))).))))))))........))))))))).))))))..)).)))))..)))	0	0	4	1	GGCCCACGACGAACTACTGT
pas-mir2f	GGTAGTTCGATCGTGGAATTT	21	3	186250	299175	919781	1440450	12641.4	19293.7	60194.7	78577.3	0.609971	0.384474	2.02598	0	0	0	CL1198.Contig25_All:7756:8065:+	82.7	26.6774	0.731858	310	TAGATCGGGATCGGGCCCACGACGAACTACTGTAGGGAGTTTATTAAAACCATTGAATTCGGAATATGGTAAAGTAGCTCCCGGGTGGGGAACGACTCCTTTGATGGGTGTCGCAATGGCTCTATTTGCGGTATTTTTATCTATTATTTTGGAGATTTATAATTCTTCCGTTTTATTGGATGGAATTTCAATGAATTAAATCTATAAGAACCACAAAGTCCTAGCTTTTAAATAAAAAATCAATCAGTTAGAACTCGGATTTCTGGCCTATTTTATTTTGGTAGTTCGATCGTGGAATTTATTTCTTTCT	.(((..(((((.((..(((((((((((((((((((((((((((..........)))))))(((((((.(((((..(((((((.....)))).((((.(((.....))).)))).....)))...))))).))))))).........(((((.(((((((..((((((((((((....)))))))).......))))))))))).))))).(((..((((((.((.((((((................)))))))).)))))).))))))))........))))))))).))))))..)).)))))..)))	0	0	4	1	GGCCCACGACGAACTACTGT
pas-mir2g	GGTAGTTCGATCGTGGAATTT	21	3	186250	299175	919781	1440450	12641.4	19293.7	60194.7	78577.3	0.609971	0.384474	2.02598	0	0	0	CL1198.Contig27_All:7760:8069:+	82.7	26.6774	0.731858	310	TAGATCGGGATCGGGCCCACGACGAACTACTGTAGGGAGTTTATTAAAACCATTGAATTCGGAATATGGTAAAGTAGCTCCCGGGTGGGGAACGACTCCTTTGATGGGTGTCGCAATGGCTCTATTTGCGGTATTTTTATCTATTATTTTGGAGATTTATAATTCTTCCGTTTTATTGGATGGAATTTCAATGAATTAAATCTATAAGAACCACAAAGTCCTAGCTTTTAAATAAAAAATCAATCAGTTAGAACTCGGATTTCTGGCCTATTTTATTTTGGTAGTTCGATCGTGGAATTTATTTCTTTCT	.(((..(((((.((..(((((((((((((((((((((((((((..........)))))))(((((((.(((((..(((((((.....)))).((((.(((.....))).)))).....)))...))))).))))))).........(((((.(((((((..((((((((((((....)))))))).......))))))))))).))))).(((..((((((.((.((((((................)))))))).)))))).))))))))........))))))))).))))))..)).)))))..)))	0	0	4	1	GGCCCACGACGAACTACTGT
pas-mir2h	GGTAGTTCGATCGTGGAATTT	21	3	186250	299175	919781	1440450	12641.4	19293.7	60194.7	78577.3	0.609971	0.384474	2.02598	0	0	0	CL1198.Contig28_All:9087:9396:-	82.7	26.6774	0.731858	310	TAGATCGGGATCGGGCCCACGACGAACTACTGTAGGGAGTTTATTAAAACCATTGAATTCGGAATATGGTAAAGTAGCTCCCGGGTGGGGAACGACTCCTTTGATGGGTGTCGCAATGGCTCTATTTGCGGTATTTTTATCTATTATTTTGGAGATTTATAATTCTTCCGTTTTATTGGATGGAATTTCAATGAATTAAATCTATAAGAACCACAAAGTCCTAGCTTTTAAATAAAAAATCAATCAGTTAGAACTCGGATTTCTGGCCTATTTTATTTTGGTAGTTCGATCGTGGAATTTATTTCTTTCT	.(((..(((((.((..(((((((((((((((((((((((((((..........)))))))(((((((.(((((..(((((((.....)))).((((.(((.....))).)))).....)))...))))).))))))).........(((((.(((((((..((((((((((((....)))))))).......))))))))))).))))).(((..((((((.((.((((((................)))))))).)))))).))))))))........))))))))).))))))..)).)))))..)))	0	0	4	1	GGCCCACGACGAACTACTGT
pas-mir2i	GGTAGTTCGATCGTGGAATTT	21	3	186250	299175	919781	1440450	12641.4	19293.7	60194.7	78577.3	0.609971	0.384474	2.02598	0	0	0	CL1198.Contig29_All:11244:11553:-	82.7	26.6774	0.731858	310	TAGATCGGGATCGGGCCCACGACGAACTACTGTAGGGAGTTTATTAAAACCATTGAATTCGGAATATGGTAAAGTAGCTCCCGGGTGGGGAACGACTCCTTTGATGGGTGTCGCAATGGCTCTATTTGCGGTATTTTTATCTATTATTTTGGAGATTTATAATTCTTCCGTTTTATTGGATGGAATTTCAATGAATTAAATCTATAAGAACCACAAAGTCCTAGCTTTTAAATAAAAAATCAATCAGTTAGAACTCGGATTTCTGGCCTATTTTATTTTGGTAGTTCGATCGTGGAATTTATTTCTTTCT	.(((..(((((.((..(((((((((((((((((((((((((((..........)))))))(((((((.(((((..(((((((.....)))).((((.(((.....))).)))).....)))...))))).))))))).........(((((.(((((((..((((((((((((....)))))))).......))))))))))).))))).(((..((((((.((.((((((................)))))))).)))))).))))))))........))))))))).))))))..)).)))))..)))	0	0	4	1	GGCCCACGACGAACTACTGT
pas-mir2j	GGTAGTTCGATCGTGGAATTT	21	3	186250	299175	919781	1440450	12641.4	19293.7	60194.7	78577.3	0.609971	0.384474	2.02598	0	0	0	CL1198.Contig30_All:3133:3442:+	82.7	26.6774	0.731858	310	TAGATCGGGATCGGGCCCACGACGAACTACTGTAGGGAGTTTATTAAAACCATTGAATTCGGAATATGGTAAAGTAGCTCCCGGGTGGGGAACGACTCCTTTGATGGGTGTCGCAATGGCTCTATTTGCGGTATTTTTATCTATTATTTTGGAGATTTATAATTCTTCCGTTTTATTGGATGGAATTTCAATGAATTAAATCTATAAGAACCACAAAGTCCTAGCTTTTAAATAAAAAATCAATCAGTTAGAACTCGGATTTCTGGCCTATTTTATTTTGGTAGTTCGATCGTGGAATTTATTTCTTTCT	.(((..(((((.((..(((((((((((((((((((((((((((..........)))))))(((((((.(((((..(((((((.....)))).((((.(((.....))).)))).....)))...))))).))))))).........(((((.(((((((..((((((((((((....)))))))).......))))))))))).))))).(((..((((((.((.((((((................)))))))).)))))).))))))))........))))))))).))))))..)).)))))..)))	0	0	4	1	GGCCCACGACGAACTACTGT
pas-mir3a	CCGGCGTCGTCATTGCACCAC	21	3	12535	1398	18512	16089	850.792	90.1564	1211.51	877.663	-3.2383	-0.465069	3.28316	0	3.64281e-197	0	CL12026.Contig1_All:52:157:+	55.3	52.1698	1.00545	106	CTAGCAACATAGTTGTTTGTGGTGCAATGGGAGACGCCGAGATGGTACCATTTCTGCAGTCCAACCCGGCGTCGTCATTGCACCACTGACAACCATATGTTGCCTC	...((((((((((((((.((((((((((((..(((((((.(.(((.((..........))))).).))))))).)))))))))))).))))))..))))))))...	3123	17034	2586	3089	GGTGCAATGGGAGACGCCGAGA
pas-mir3b	CCGGCGTCGTCATTGCACCAC	21	3	12535	17034	18512	16089	850.792	1098.52	1211.51	877.663	0.368677	-0.465069	-0.323816	1.27935e-105	3.64281e-197	1.1768e-92	CL12026.Contig2_All:61:166:+	57.3	54.0566	1.02321	106	TCTGCAACATGGTTGTTTGTGGTGCAATGGGAGACGCCGAGATGGTACCATTTCTGCAGTCCAACCCGGCGTCGTCATTGCACCACTGACAACCATATGTTGCCTC	...((((((((((((((.((((((((((((..(((((((.(.(((.((..........))))).).))))))).)))))))))))).))))))))..))))))...	3123	1398	2586	3089	GGTGCAATGGGAGACGCCGAGA
pas-mir4a	CGGCGGCGGTGGAAGTGGTAG	21	3	0	0	0	23	0.01	0.01	0.01	1.25466	0	6.97115	6.97115	0.974436	9.59582e-07	8.1685e-07	CL12688.Contig1_All:1330:1584:-	87.2	34.1961	0.665649	255	CACACCAACACCGACTCCTCCTCTTCCCCCGCCGCCGCAACCAATCAGTGGCTTTCGCCCTCGATTTTGCAGCGGAGTGTCAGCGATGTCAGGGATATCCATGTTCATGTGTCCAATGACCCCATGATGGCCGCCTCGATTTCCCATGAATCCGCGGATTTGAACAACAATACCAACAATAATAATGGTAGAAATGAAAACAAAGAGTTGTTGACTGAGAGTGGCGGCGGCGGTGGAAGTGGTAGTTGTGGTGAT	..(((((....(((((...((.(((((.((((((((((.((...(((((((((((..((((.(((.((((.((.....))..)))).)))))))....(((...(((((.(((....)))..))))))))((((...(((((.....))))).)))).......((....(((((..........)))))....)).......))))))....)))))..)).)))))))))).))))).)).))))))))))..	0	0	0	0	-
pas-mir4b	CGGCGGCGGTGGAAGTGGTAG	21	3	0	0	0	23	0.01	0.01	0.01	1.25466	0	6.97115	6.97115	0.974436	9.59582e-07	8.1685e-07	CL12688.Contig2_All:959:1213:+	87.2	34.1961	0.665649	255	CACACCAACACCGACTCCTCCTCTTCCCCCGCCGCCGCAACCAATCAGTGGCTTTCGCCCTCGATTTTGCAGCGGAGTGTCAGCGATGTCAGGGATATCCATGTTCATGTGTCCAATGACCCCATGATGGCCGCCTCGATTTCCCATGAATCCGCGGATTTGAACAACAATACCAACAATAATAATGGTAGAAATGAAAACAAAGAGTTGTTGACTGAGAGTGGCGGCGGCGGTGGAAGTGGTAGTTGTGGTGAT	..(((((....(((((...((.(((((.((((((((((.((...(((((((((((..((((.(((.((((.((.....))..)))).)))))))....(((...(((((.(((....)))..))))))))((((...(((((.....))))).)))).......((....(((((..........)))))....)).......))))))....)))))..)).)))))))))).))))).)).))))))))))..	0	0	0	0	-
pas-mir5a	GGATTGGGAGGATTGGCAAGA	21	5	2005	1928	367	323	136.086	124.336	24.0182	17.6198	-0.130275	-0.446929	-2.81897	0.00463368	4.76432e-05	0	CL12834.Contig1_All:98:221:-	56.7	45.7258	1.18125	124	AAAAGTTCAGAAAAGTTAGAGGATTGGGAGGATTGGCAAGACAAACGAGAAGGAAATTTTCTTTTCTTTTCTTTTCTTTCCCTTGCCAATACCTCCCATACCGCTGGCCTTTCTGAATCTTTTT	(((((((((((((.(((((.((..((((((((((((((((..(((.((((((((((..........)))))))))))))..))))))))).)))))))..)).))))).)))))))).))))).	3413	1910	47	5	TTGCCAATACCTCCCATACCGC
pas-mir5b	GGATTGGGAGGATTGGCAAGA	21	5	2003	1928	367	323	135.95	124.336	24.0182	17.6198	-0.128836	-0.446929	-2.81897	0.00511877	4.76432e-05	0	CL12834.Contig2_All:94:217:-	53.2	42.9032	1.18222	124	AAAATTTCAGAAAAGTTAGAGGATTGGGAGGATTGGCAAGACAAACAAGAAGGAAATTTTCTTTTCCTTTCTTTTCTTTCCCTTGCCAATACCTCCCATACCGTTGGCCTTTCTGAATATTTTT	(((((((((((((.(((((.((..((((((((((((((((..(((.((((((((((......))))).)))))...)))..))))))))).)))))))..)).))))).)))))))).))))).	30	26	177	102	TTGCCAATACCTCCCATACCGT
pas-mir6	TCCAGAACACAAGAACATTGGA	22	3	0	0	24	0	0.01	0.01	1.57067	0.01	0	-7.29524	0	0.974436	5.51956e-09	0.916506	CL1406.Contig1_All:1236:1321:+	31.8	36.9767	0.795	86	TGCAAAGGACTTCCCCTGTCAATTGTTGTCATTGGGGGGCTTCTTCGAAAGTCCTCCAGAACACAAGAACATTGGAAGAGTTTTGC	.((((((..(((((..(((...((((.((..(((((((((((......))))))))))).))))))..)))..)))))..))))))	0	0	0	0	-
pas-mir7	AGGCTTTAAATGTCTCGGATTCA	21	3	0	0	0	5	0.01	0.01	0.01	0.272752	0	4.76952	4.76952	0.974436	0.0526372	0.0505601	CL1977.Contig2_All:311:462:-	35.7	23.4868	0.615517	152	ACAAGTGGAGTGGAACAAAGAAGATATTAGGAGGCTGAAAATTTTATTAGAATCTCTTGAGAAATCTTCCTCTGGTGCTTGCTCCTCCTTAGCACTCTCAGGTAAGTATTCTATTTCTCAGGCTTTAAATGTCTCGGATTCAAATCCTTTTG	.((((.(((...(((....((.((((((.((((.(((((((......(((((((((((((((............(((((...........))))))))))))..)).))))))))).)))).)))).))))))))...)))...))).))))	0	0	0	1	AACAAAGAAGATATTAGGAGGCTGA
pas-mir8	GTGGAGGTGGCGGAGTTGAGG	19	5	0	0	0	10	0.01	0.01	0.01	0.545505	0	5.76952	5.76952	0.974436	0.00254007	0.00235934	CL222.Contig3_All:1:171:+	45.6	26.6667	0.584615	171	GTGGAGGTGGCGGAGTTGAGGAAGATGGAGGCTGCTAGACGAGCGACTGTAGTAGACTTAGAGTTATCCTCTCAAAAGCCTGGATCATCGCATAATTGTTGACCTTCATCACTTGTAATTCAGCCCTAGTACTATGCAACTCATTCTATATGGACTCCAGTTGCTCTCTAA	.((((((((((((((((.(...(((..(((..((((((((..((((.((...(((.(((((((.....))))...))).)))...))))))......(((((....((.....))....)))))....)).))).))).)))..)))...).)))))).))))).))))).	0	0	0	0	-
pas-mir9a	ATCTGTTGAAGCTGCCAGCATG	22	5	34	24	60	23	2.30769	1.54775	3.92668	1.25466	-0.576279	-1.64601	-0.302874	0.133623	8.30733e-07	0.467442	CL2257.Contig1_All:115:215:+	45.9	45.4455	0.997826	101	GTGCTATAGTATCTGTTGAAGCTGCCAGCATGATCTAAACCTTCCTTCTTGTTAAGGAAAGATCAGATCATGTGGTAGCTTCATCTGATGCCCGTTGCGCG	((((....(((((.(.(((((((((((.((((((((...(.((((((......)))))).)...))))))))))))))))))).).))))).....)))).	0	0	0	0	-
pas-mir9b	ATCTGTTGAAGCTGCCAGCATG	22	5	34	24	60	23	2.30769	1.54775	3.92668	1.25466	-0.576279	-1.64601	-0.302874	0.133623	8.30733e-07	0.467442	Unigene46471_All:438:538:-	45.9	45.4455	0.997826	101	GTGCTATAGTATCTGTTGAAGCTGCCAGCATGATCTAAACCTTCCTTCTTGTTAAGGAAAGATCAGATCATGTGGTAGCTTCATCTGATGCCCGTTGCGCG	((((....(((((.(.(((((((((((.((((((((...(.((((((......)))))).)...))))))))))))))))))).).))))).....)))).	0	0	0	0	-
pas-mir9c	ATCTGTTGAAGCTGCCAGCATG	22	5	34	24	60	23	2.30769	1.54775	3.92668	1.25466	-0.576279	-1.64601	-0.302874	0.133623	8.30733e-07	0.467442	Unigene6354_All:350:450:-	45.9	45.4455	0.997826	101	GTGCTATAGTATCTGTTGAAGCTGCCAGCATGATCTAAACCTTCCTTCTTGTTAAGGAAAGATCAGATCATGTGGTAGCTTCATCTGATGCCCGTTGCGCG	((((....(((((.(.(((((((((((.((((((((...(.((((((......)))))).)...))))))))))))))))))).).))))).....)))).	0	0	0	0	-
pas-mir10	AAGTGATGTATGACAAGCGGA	21	5	215	188	139	0	14.5928	12.124	9.09681	0.01	-0.267382	-9.82922	-10.2437	0.0632207	2.34384e-48	1.77816e-64	CL229.Contig2_All:661:951:-	67.1	23.0584	0.545528	291	ACGAACATAGAAGTGATGTATGACAAGCGGATTATCATATAGTTTTCTGGAAAAAGTCGTCTTCCCAATTCCGCCCATACCGATGACTGAAAAAACTTTTAGTTGTGACGGATGTCCAGTTAGACTATCTAGCATTGTCACCAAATCCTTTTCCAGACCCACCAGTTTGCCCTCTGTTTTGGGGGTTCTTCTTGATGGACTCAAGAAAGTGAAGGCCTTACCTGTAGAAGAGGTAACATCTAAATCTTGGACCCTTCTTCTGTCATCATGAATCTTCTTCAGCTCCTCGTT	((((....(((((.(((...(((((((((((........((((((.(((((.....(((((.....................((((((((((....)))))))))))))))...)))))..))))))))).)).))))))....)))))))).(((((......)))))(((((......)))))...(((((((.....)))))))((((((((..(((..(((((((((((.....(((((...)))))..))))))))).))...)))....)))))).))..)))).	0	0	0	0	-
pas-mir11	GTGGGGGGAGTGGAGTGGCA	20	3	7	15	0	0	0.475113	0.967344	0.01	0.01	1.02576	0	-6.59596	0.119601	0.909212	7.56342e-06	CL2430.Contig4_All:288:623:+	92.5	27.5298	0.600649	336	CAACAGCTCCTGCTTTTCAGACTCGATCCCAATGTTCACAAAAAACCCTAGCTTCTAATTCGGAATTGGTAAAGTCTGATATGGGTAGCATTGATGGTAACAAAAATGAGGAATCAGGAAAATCTTTTGAGCCCCTGAACTCAGGTATTGAACATTTCGGGCCTGAAAAAATCATTCACGTAGAAGCTGTAACTGTCGTGGGAAGTGGAGGTGGAAGCAAAAATGCGGTTAATTTATCTTCTGTACCAGTCATAAGACCGCACGTGCAGGATGAGGGTTCTTCTAAGCCCATAATCGAGCCCGAGAGTGGGGGGAGTGGAGTGGCAGGGCCTGGAA	...(((.(((((((.(((..((((..(((((.((((((......(((...(((((((..(((((.((....)).)))))..)))).))).....((....))....((((...(((((....((....))...))))).)))))))..))))))((((((((.(((........(((((.(....(((...((....))....)))..).))))).(((....)))..........(((((((((((.(((....))).)...)))))))).))(((((......)))))....))).)))))))).))))).)))).))).))))))).)))...	0	0	0	0	-
pas-mir12	TTGGTAGTAGATCCAACGGCT	21	5	0	0	0	9	0.01	0.01	0.01	0.490954	0	5.61752	5.61752	0.974436	0.00465731	0.00435505	CL2449.Contig3_All:2844:2944:-	22.9	22.6733	0.497826	101	AATCTCGTCATTGGTAGTAGATCCAACGGCTTCACCGCGTTCTCCGCCAAATATAATTTACAACTATGCCCTTGGTGATCGTTGCTGCCGGTGTTTTTGTT	........((((((((((((((((((.(((......(((.....)))....................))).))))..)))..)))))))))))........	0	0	0	0	-
pas-mir13a	TCAGAATCAGCTGTGATGACA	21	3	0	56	0	0	0.01	3.61142	0.01	0.01	8.49642	0	-8.49642	5.85057e-17	0.909212	9.63927e-20	CL2510.Contig1_All:1078:1288:-	45.5	21.564	0.484043	211	AAAGTGCCTTAATCACTTCATCAGCTGCCTTCTCGGTATCACATAGTGGAGAATAGTGCCAATTTTCAGAAATATTTTCTTCACCAGTGAATGGTCGAACAGCTCCTCTACCCTGCAGGGATTTGAGAAATTGTGCAAACTTCCATGTACACCGCTCGGCCCCAATTACATACACAGGCTTCAGAATCAGCTGTGATGACAAAAGCATCCG	...((((.((..(((..(((.((((((..((((((((...(((...(((((.....((((((((((((((.........(((((((.....)))).)))...........(((....))).)))))).))))).)))...))))))))..))))...((((...............))))..)))).))))))))))))..)).))))...	0	0	0	0	-
pas-mir13b	TCAGAATCAGCTGTGATGACA	21	3	0	56	0	0	0.01	3.61142	0.01	0.01	8.49642	0	-8.49642	5.85057e-17	0.909212	9.63927e-20	CL2510.Contig3_All:1005:1215:-	45.5	21.564	0.484043	211	AAAGTGCCTTAATCACTTCATCAGCTGCCTTCTCGGTATCACATAGTGGAGAATAGTGCCAATTTTCAGAAATATTTTCTTCACCAGTGAATGGTCGAACAGCTCCTCTACCCTGCAGGGATTTGAGAAATTGTGCAAACTTCCATGTACACCGCTCGGCCCCAATTACATACACAGGCTTCAGAATCAGCTGTGATGACAAAAGCATCCG	...((((.((..(((..(((.((((((..((((((((...(((...(((((.....((((((((((((((.........(((((((.....)))).)))...........(((....))).)))))).))))).)))...))))))))..))))...((((...............))))..)))).))))))))))))..)).))))...	0	0	0	0	-
pas-mir14	TGGTGTGTAGAGATGTGGATGGT	23	5	183	0	0	0	12.4208	0.01	0.01	0.01	-10.2785	0	0	6.9522e-58	0.909212	0.916506	CL2651.Contig8_All:142:276:-	27.9	20.6667	0.547059	135	TGAGATTTTATGGTGTGTAGAGATGTGGATGGTTTGTATTTAATTTTCATTTGATCATCGCTCTCGCGGGAGATACATTCCTTTCATTTTTAAGTGGGAAAGGCGTCCACTACAGTACAAGATCATGCAATGATT	....(((.((((((.((((..(..(((((((...((((((..............((.((((....))))))))))))..((((((............)))))))))))))..)..))))..)))))).)))....	0	0	0	0	-
pas-mir15	AAGAAAGCATGAGATTTGCCCAA	23	5	7	0	0	10	0.475113	0.01	0.01	0.545505	-5.5702	5.76952	5.76952	0.00635063	0.00254007	0.00235934	CL2729.Contig1_All:74:387:+	63.8	20.3185	0.58	314	ATCATTGCTAAAGAAAGCATGAGATTTGCCCAAACACCAATGTTTTGTGAACTTTTTCTAAGAAAATAATTAATTGTGTTGTACTCTGTAGATAGTGTTTCATTTTAACCCTATCTCTAATGCAAACTCTTTTGATGACGAGCTTTCCACCGGAGGCCCAAGTTTCGGAATATAAGCTGAATCAGGCATAAGGACTCTTTATTTTTGTTGAACAATTTCAATCTTGTCCTTCACTTGTTTAGTTTGTAGCCAAAATTTAGACAACCTAATTGGCGCTGGTTTCTCCGAATTATGTGTCTTTCTCTTAATTGTCT	...........((((((((((.((((((...((((.(((((...((((...(((.....)))...))))...)))).)(((((....(.((((((.(((.......))).)))))))...)))))....((((((.(((..((((((....))))))....)))))))))(((((((((((.((((...((((((...........((((((....))))))...))))))..)))))))))))))))(((((...((((.....)))))))))....))))...)))))).)))).))))))...........	0	0	0	0	-
pas-mir16	GTGGGCAAGAGGTGGGAGGAG	21	5	0	10	5	0	0.01	0.644896	0.327223	0.01	6.01099	-5.0322	-6.01099	0.00128911	0.0176539	0.000374275	CL3231.Contig2_All:2394:2539:-	35.3	24.1781	0.598305	146	TATTTCTTTAGTGGGCAAGAGGTGGGAGGAGTGGAAACTTGGAGTTCAAAGAGATAAAAAAGAATCACCAAAGGAGGAGCAATGAAAGCTAGTACTCATGCTTCCACCCTTTACCTCCTTTCACTTGTTTTAACACTATTGCTTAG	.....(..(((((...((.((((((((((((.(......(((.((((..............))))..)))((((.((((((.(((..........)))))))))...))))..))))))))))))).))....)))))..).....	0	0	0	0	-
pas-mir17	TAGAATTGAGCTGAGCAGGAC	21	3	0	0	6	0	0.01	0.01	0.392668	0.01	0	-5.29524	0	0.974436	0.00802555	0.916506	CL3363.Contig1_All:1049:1235:+	59.4	31.7647	0.63871	187	GGGTCAGACTATGGTTGACTCGGGTACCCAGTTCACATTCTTGCTTGGCCCGGTTTACACTGCACTGAAAAACGAGTTCCTGAGGCAAACAAAGGGGATTCTGAGGCCACTGGGGGATCCGAATTTTGTTTTTCAAGGGGCTATGGACTTGTGCTATAGAATTGAGCTGAGCAGGACAGTTTTGCCG	.(((.(((((...((.((((.((....)))))).))..(((((((((((.((((((.....((((.........(((((((..((.((((((((.(((((((.((....))..)))))))...)))))))).)).)))))))........))))....)))))).))))))))))).))))).))).	0	0	0	0	-
pas-mir18	TGGGTCTATGAGCCGTCGGAT	21	5	0	0	8	0	0.01	0.01	0.523557	0.01	0	-5.71028	0	0.974436	0.00165861	0.916506	CL4147.Contig1_All:331:417:-	47.4	54.4828	1.1561	87	ATTGCACTAGTGGGTCTATGAGCCGTCGGATATGATGTTGATGTCATCATGTATGATCCGATGGCTCATAACCCCACTTGGGCAGTA	(((((.((((((((..(((((((((((((((((((((.......)))))).....)))))))))))))))..))))).)))))))).	0	0	0	0	-
pas-mir19	AAGTGGGTGGCATGAAATTT	20	3	0	0	0	8	0.01	0.01	0.01	0.436404	0	5.44759	5.44759	0.974436	0.00853934	0.00803891	CL4147.Contig2_All:384:538:+	75.5	48.7097	1.07857	155	ACCTAAAGGGCTCATTTCATGCTACCCATTTGGGTACTACCCAAGTGGGGTTATAAGCCATCGGATCATACATGATGACATCAACATCATATCCGACGGCTCATAGACACACTTGGTCACTACCCAAGTGGGTGGCATGAAATTTCCCATCATTA	.......(((...(((((((((((((((((((((((....(((((((...((((.((((.((((((.....((((((.......)))))))))))).)))).))))...)))))))....)))))))))))))))))))))))..))).......	0	0	0	0	-
pas-mir20	TTGTTCAAGTAGTACGGGGTTC	22	5	0	10	0	0	0.01	0.644896	0.01	0.01	6.01099	0	-6.01099	0.00128911	0.909212	0.000374275	CL4313.Contig1_All:2994:3114:-	26.4	21.8182	0.44	121	GCCAATCCCCTTGTTCAAGTAGTACGGGGTTCCGAAGGGTAAATCTTCAACTAGCACAATTCACCTCCATGCCTGAATCTTTCATTCAGGCTCTGATACCACCTGTCACGGGCGGACTCTT	.....(((.(((((.((.((.((((((((....(((((.....))))).......................(((((((.....)))))))))))).))).)).))..))))).))).....	0	1	0	0	-
pas-mir21	TCCTGGGAGAATATTGCAGAA	21	3	0	0	0	7	0.01	0.01	0.01	0.381853	0	5.25495	5.25495	0.974436	0.0156572	0.0148389	CL443.Contig12_All:34:113:+	20.9	26.125	0.614706	80	AATTGTCGTGATTGCAGGACTTCTTTCCAGGGTCAGTCAGACTAAAGCCTCCTGGGAGAATATTGCAGAAAACGTAAATT	.(((..(((..((((((...(((((.((((((((.....)))........))))))))))..))))))...)))..))).	0	0	0	0	-
pas-mir22	TGTTGATGATGAGCAAGCTGA	21	5	0	7	0	0	0.01	0.451427	0.01	0.01	5.49642	0	-5.49642	0.00956075	0.909212	0.00388932	CL443.Contig3_All:100:260:-	37.6	23.354	0.683636	161	TTCTAATCTTTGTTGATGATGAGCAAGCTGATCAGATATTTGACGATTCAAATTTAAAGAGCCACAGAGGGTGGAAGGAAATCTATTCCCATGGACAATCTTTAAGTTTGTAAAGTTCCACATTTTTTAACTTGTTCAGGCTTCATCAAATCTAAATCTCA	............(((((((((((((((.(((..((((....(((....((((((((((((((((..(.(((((((......))))))))..))).)..))))))))))))....)))....)))).))).))))))))....)))))))............	0	0	0	0	-
pas-mir23	TGAGGGAGATTGTACTGGCTG	21	3	0	22	0	0	0.01	1.41877	0.01	0.01	7.1485	0	-7.1485	4.26073e-07	0.909212	3.20964e-08	CL4625.Contig1_All:1625:1698:+	27	36.4865	0.818182	74	ACGTCAACTGGGCCAGTTAATATCCTTCTACTATTCACAGCGGTGAGGGAGATTGTACTGGCTGTTGTTGAAAT	...(((((..(((((((((((.((((((.(((.........))))))))).)))).)))))))...)))))...	0	0	0	0	-
pas-mir24	AAGTGACTGGATGGTAATGAA	21	3	9	8	0	24	0.61086	0.515917	0.01	1.30921	-0.243703	7.03255	1.34349	0.730421	5.2335e-07	0.0180449	CL4936.Contig1_All:427:581:-	38.4	24.7742	0.662069	155	CTGCTCATTGCTTGATTAATTATTCGTGCTCTCAGGAGAAAAAGCTGACAATGGCATATATGTTGACGGGTGAGACAAAGTTTGATGCAATTAAATGTATTTTCCAAGAGGCTAGTTCGTCTGAAAGTGACTGGATGGTAATGAAGTAATAGATA	...((.(((((((.((((.(((((((((((.(((((.(((..((((.....(((.((((((......(.((.((((...)))).)).)......))))))...)))...))))..))).))))).))).)).)))))))))).)))))))))...	0	0	0	0	-
pas-mir25a	GGAGTGAAGCTGAGAACACAGG	22	5	0	0	4040	13	0.01	0.01	264.396	0.709156	0	-8.54238	6.14803	0.974436	0	0.000375127	CL5179.Contig11_All:992:1106:-	57.5	50	1.10577	115	ATAACAAGGGAAATTCCAGAGGAGTGAAGCTGAGAACACAGGTGGATTGAGGAAATTGGGTGCACCAATGCACTTGTGTTCTCAGGTCACCCCTTTGGGATTCACTTGTTTGTTT	..((((((.(((.(((((((((.((((..(((((((((((((((.((((..(..........)..)))).))))))))))))))).)))).)))))))))))).)))))).....	0	0	27	0	TGTGTTCTCAGGTCACCCCTT
pas-mir25b	GGAGTGAAGCTGAGAACACAGG	22	5	0	0	4040	13	0.01	0.01	264.396	0.709156	0	-8.54238	6.14803	0.974436	0	0.000375127	CL5179.Contig2_All:899:1013:-	58.6	50.9565	1.12692	115	ATAACAAGGGAAATTCCAGAGGAGTGAAGCTGAGAACACAGGTGGATTGAGGAAATTGGGTGCACCAATGCACTTGTGTTCTCAGGTCACCCCTTTGGGATTCACTTCTTTGTTT	..((((((((((((((((((((.((((..(((((((((((((((.((((..(..........)..)))).))))))))))))))).)))).)))))))))))...))))))))).	0	0	27	0	TGTGTTCTCAGGTCACCCCTT
pas-mir25c	GGAGTGAAGCTGAGAACACAGG	22	5	0	0	4040	13	0.01	0.01	264.396	0.709156	0	-8.54238	6.14803	0.974436	0	0.000375127	CL5179.Contig3_All:1199:1313:-	58.6	50.9565	1.12692	115	ATAACAAGGGAAATTCCAGAGGAGTGAAGCTGAGAACACAGGTGGATTGAGGAAATTGGGTGCACCAATGCACTTGTGTTCTCAGGTCACCCCTTTGGGATTCACTTCTTTGTTT	..((((((((((((((((((((.((((..(((((((((((((((.((((..(..........)..)))).))))))))))))))).)))).)))))))))))...))))))))).	0	0	27	0	TGTGTTCTCAGGTCACCCCTT
pas-mir25d	GGAGTGAAGCTGAGAACACAGG	22	5	0	0	4040	13	0.01	0.01	264.396	0.709156	0	-8.54238	6.14803	0.974436	0	0.000375127	CL5179.Contig5_All:1209:1323:-	57.5	50	1.10577	115	ATAACAAGGGAAATTCCAGAGGAGTGAAGCTGAGAACACAGGTGGATTGAGGAAATTGGGTGCACCAATGCACTTGTGTTCTCAGGTCACCCCTTTGGGATTCACTTGTTTGTTT	..((((((.(((.(((((((((.((((..(((((((((((((((.((((..(..........)..)))).))))))))))))))).)))).)))))))))))).)))))).....	0	0	27	0	TGTGTTCTCAGGTCACCCCTT
pas-mir26	TGATGTATTTTGAAGTCTGCA	21	5	0	0	5	0	0.01	0.01	0.327223	0.01	0	-5.0322	0	0.974436	0.0176539	0.916506	CL5472.Contig1_All:327:496:-	38.1	22.4118	0.62459	170	CAACTAGTTCTGATGTATTTTGAAGTCTGCAAAAGGACAAAAAGGATTATTGTCTCTCATAAGCTTCAGGCTTAACCACCCTCAAGATATATTCTTATGCATGGAGAAAATTGTGACCTTAATCATTCACAACAATGTGGATTGCAATGAATGCTCATTGGAGCTTGTTA	.(((.(((((((((((((((((.((((((((...((((((.........))))))....((((((...)))))).(((..(..((((.....))))..)..)))......((((((..........))))))...)))))))).))..))))))..))))))))).))).	0	0	0	0	-
pas-mir27	CAGTATTCTTTGGGACGTCTG	21	3	9	0	0	0	0.61086	0.01	0.01	0.01	-5.93277	0	0	0.00150752	0.909212	0.916506	CL5559.Contig5_All:468:583:-	23.9	20.6034	0.468627	116	GTCAATGAGGTATTTGCAGATCATGAATCCAGTTTGAACCCTATCGATGTGCCAAGAAGTTTGCTGTGGAACCTGCCAAGAAGGACAGTATTCTTTGGGACGTCTGTCTCAACAAT	.....(((((......(((((..((....))))))).........(((((.((((..((..((((((....(((.......)))))))))..)))))).)))))..))))).....	0	0	0	0	-
pas-mir28	TTTGAAGATCTGGAGGGGCCG	21	3	0	0	7	0	0.01	0.01	0.458113	0.01	0	-5.51763	0	0.974436	0.00364846	0.916506	CL6093.Contig1_All:787:1051:-	73.1	27.5849	0.566667	265	TTGAAGCTGACGAAATTCCTTTCAGAGATTCGAATTCTTGCTCCTCTTCTGGTGGGCGTTGCAGGAAATCCGATGGATGGATTAGTAAAAAGCGTGCCAGGAATGGAAGGTTTTCTCAGGCGCCGTGACCTGCCCAGCTTTTGCCGTGTGGATGATAAAAATGACCCGACTCTTCAGTTCTTAGCAGCCGTGACAAGGCAAACTGCACGAGCACAAGCAGCCATACTTAATACATTTGAAGATCTGGAGGGGCCGATAGCATCAC	.(((.((((.((....((((((((((..(((((((......(((..((((((((.((.((((((...((((...))))...)).))))...)).))))))))..))).((((....((((........))))....((((.((((((((((................((((....)))).......(((.......)))...))))))).))).))))))))...........)))))))..)))))))))).)).)))).))).	0	0	0	0	-
pas-mir29	TAATTAATCGTTGTTGTTTCA	21	5	0	0	5	0	0.01	0.01	0.327223	0.01	0	-5.0322	0	0.974436	0.0176539	0.916506	CL6582.Contig1_All:90:274:+	31.6	17.0811	0.554386	185	GAGCTTGTTTTAATTAATCGTTGTTGTTTCAAGATATATTTTACACATCACTGATGAATCGATTTAATTATTGATTTTATTTTATTTTTGAATTTTTTTGACGATATTTGGTTGATCAATTGTTCTGCAGCCCTCCAAGGGAACGATCATGGAAGAATCAATGTTTATTAGGCTTAACATGCGCG	(.((.((((....((((((((((((.(((((.(((..........((((...))))(((((((......))))))).............((((....((((((((.....)))).))))..)))).....((((...))))....))).))))).)).)))))...)))))....)))).)).).	0	0	0	0	-
pas-mir30	AAAAGGTGATTGAGATGGCTGAT	23	3	6	0	0	0	0.40724	0.01	0.01	0.01	-5.34781	0	0	0.0130345	0.909212	0.916506	CL6731.Contig1_All:875:961:-	19.9	22.8736	0.641935	87	TTTTCAGTTTCAGTCTCTGCATCTTTCTTTTAATTTCACACACGATTTCCCATTAAAAGGTGATTGAGATGGCTGATGAAGTGAAGT	.(((((.(((((((((((..(((..(((((((((.................))))))))).)))..))).))))))..)).))))).	0	0	0	0	-
pas-mir31	TGAGGATGGCTTTGCTGGTAT	21	5	0	0	133	0	0.01	0.01	8.70414	0.01	0	-9.76556	0	0.974436	2.65533e-46	0.916506	CL6849.Contig1_All:454:762:-	115.1	37.2492	0.822143	309	ACGTGTTGAGTGAGGATGGCTTTGCTGGTATATGGCTCCGTGATGAATATTTATTCGATGACTTCTCTCAAATGGACTCTAGAGTTTGAACCGAACATTAAATGGCGTCGAAAGTTGAGGTTGGATGAACCGACAGCTAGTAAAACTATCAGTGATGTAACAGCTTTCAGCGCCAGCGCCATTTTGTCGAGCAGGTGGATGGGGAGTTGTGGTAGTTGAATGCAGATTTGGGCAACTCTCATCGGGAAGCCATCGAAGAAGTATTCACTGTGGAGATATACTGGCGAAATCATCCTCGTTTGACAGGTT	((.((((((((((((((((.(((((((((((((..(((((...(((((((((.(((((((.((((((((((((..........)))))).............((((((.((((((((..(((((.....))))).(((.(((....))).))).......)))))))).)))))).((((.............))))((((((.((((((...((((.......))))...)))))))))))))))))).))))))).)))))))))...)))))))))))))))))).)))))))))))))))).)).	0	0	2	0	ACTGGCGAAATCATCCTCGTT
pas-mir32	CAGGGAAGGAGAGGAGGGTT	20	5	5	0	0	0	0.339366	0.01	0.01	0.01	-5.08477	0	0	0.0267528	0.909212	0.916506	CL6892.Contig4_All:3752:3943:+	42	21.875	0.617647	192	TATAGACTGTCAGGGAAGGAGAGGAGGGTTAAAAAGTAGACAGTAAAGAGATTAAAAAACAACCGTTAAGAGTGAGATGTTGACAGGTTAACGAATCTTCAACAGCACTCAGTAATTTTTATTTTTTTTTTGTGGGGGGGGAGGCCTTAGTATTTGTTAATTCCTTTTCATTTTCTGCCATAAATGTTTAGT	..(((((((.(((((((.((((((.(((((((.(((((..(((.(((((((.(((((.......((((.(((((...((((((.(((((....))))))))))).)))))..))))))))).))))))))))(((((.......))))).))))).))))))))))))).))))))).)).....)))))..	0	0	0	0	-
pas-mir33	AAGGTCAAGAAGTATTTGCGT	21	5	10	0	8	18	0.678733	0.01	0.523557	0.981909	-6.08477	0.907242	6.61752	0.000734491	0.141316	1.75049e-05	CL7245.Contig4_All:176:305:-	41.6	32	0.65	130	AAGGTCTTGCAAGGTCAAGAAGTATTTGCGTTCAGTACTCCATATGCCGGAGCAGAAGCTTCCAGGCAGCACCCATCGGATATGAGGTGCTATCCTGGTGTCAGTGCTTCAAGAATTCATGCAGGAGGAA	....(((((((.((((..((((((((.(((.......((((.......)))).........(((((.(((((((((.....))).))))))..)))))))).))))))))..))..)).)))))))....	0	0	0	0	-
pas-mir34	GGTTTGTGCGGGAATCTAACG	21	5	0	17	30	0	0.01	1.09632	1.96334	0.01	6.77653	-7.61717	-6.77653	1.20177e-05	4.87208e-11	1.58829e-06	CL8555.Contig1_All:83:226:+	48.9	33.9583	0.940385	144	CCATATTTCAGGTTTGTGCGGGAATCTAACGTCCTTAGCACGTACCGATAATGGGGGATTCTGATTTTAATAGTCAATTTAATTGACAAATTTTCTCCCTTTTGGTAATTCAATGTTAGATTCACGCACAAACTCGTAATATGT	.((((((.(.((((((((((.(((((((((((..........((((((....((((((....(((((.....((((((...))))))))))).))))))..)))))).....))))))))))).)))))))))).).)))))).	0	0	0	0	-
pas-mir35	TGTGAATAAGTGATTGTCTGAT	22	5	0	9	0	0	0.01	0.580406	0.01	0.01	5.85899	0	-5.85899	0.00251396	0.909212	0.000816742	CL8804.Contig3_All:3086:3390:-	73.3	24.0328	0.672477	305	ACACGAAGTTTGTGAATAAGTGATTGTCTGATAATGAGCAAGGAATACCCGTCTTTCTGCTAAACAGGATGTATTGAACTCATAATTCAATAGATACTTTTTATGAATGTCAACTAAGTATCGTAAGTAAATTGCTCCCGGTTGTTCAATCATTTGATAACCAGAGTCATTCTTTGATAAATGATCACTATGAGTCAGACTCAATAGAATTTGATCAATCCTTTTTTCTGTCGTTAAGGCGGAGAACTGAACCAAGAATTCTCTTTCTTCATCATCAATCGAATCACTGTTCGCGACCCAGGATT	.......(.(((((((((.(((((((..((((.((((.((((((((......(.(((((.....))))).)(((((((.......)))))))(((((((....(((...)))...)))))))...........((((..((((((.(((....))))))))).)))).)))))))).....((((((((((((((...)))).))))....))))))......(((((((((.....)))))))))........((((......)))))))).))))..).))))))))))))))).).......	0	0	0	0	-
pas-mir36	TTGTTGACATAGAAAGGCGCA	21	3	0	6	0	0	0.01	0.386937	0.01	0.01	5.27403	0	-5.27403	0.0186449	0.909212	0.00848728	CL9283.Contig2_All:813:1000:+	39	20.7447	0.513158	188	CCAAGGAATTTTGCAACCTCTCAATGTTAACTCTTTAAGCCCTATAGGGAAAGCAAGCTTCAGAGGGAAAGCATAATTCGGCAAAGAAAAAACTTTATGCGTAGGAAAGAACTTGACACTGCATTTCAATACTTCAAGTTGCTTCAGACAGACAAGATTGTTGACATAGAAAGGCGCAGCATCCCATG	....(((...((((..(((.((.((((((((((((....((((...(((........)))...))))...(((((((((......)))......))))))((..(((..(((((((.................)))))))..)))..))....))))..)))))))).)).))).))))..)))....	0	0	0	0	-
pas-mir37	AAGCAGTGATGATGAAGGACCTA	23	3	7	0	0	0	0.475113	0.01	0.01	0.01	-5.5702	0	0	0.00635063	0.909212	0.916506	CL9522.Contig2_All:193:278:-	18.9	21.9767	0.590625	86	CCCTCAAAAGTCTGTCTAAATTTTATTTCTTTGGCAGGTATAGATTCTGATGAAAGCAGTGATGATGAAGGACCTAGTATTGAGGA	.((((((.(.(..((((..((((((((.((((.(((((.......)))).).)))).))))).)))...))))..).).)))))).	0	0	0	0	-
pas-mir38	GGAATGTTGTCTGGCTCGAGG	21	5	2625	1520	1519	1884	178.167	98.0241	99.4104	102.773	-0.862024	0.0479939	0.0682539	1.0869e-79	0.335538	0.170328	CL9628.Contig2_All:1517:1681:-	59.5	36.0606	0.901515	165	GGGGAATGTTGTCTGGCTCGAGGTCCTTAACAAGATCTAGCATGATTTTTCTGATATGCATGTTTCTACATAATTTCTATTGGGCAATTGATCAAACTTTTGATCATTGTAATATATCGATATCATGGATCATGTGTTTGGCGTCGGACCAGGCTTCATTCCCCC	((((((((..((((((.((((.(((....(((.((((...((((((...((.((((((.((((....))))............(((((.((((((....)))))))))))..)))))))).)))))))))).)))....))).)))).))))))..)))))))).	0	0	0	0	-
pas-mir39	AAGCCAGGTGATTCAGAATAGAG	23	5	31	0	15	0	2.10407	0.01	0.98167	0.01	-7.71704	-6.61717	0	2.03318e-10	6.65564e-06	0.916506	CL9686.Contig2_All:1540:1803:-	62.4	23.6364	0.742857	264	TATTTTTTGAAAGCCAGGTGATTCAGAATAGAGATCACTTTTTTAATTTTTAGTATAAATTTTCTCTCTTGTATTTGGTTTTCTTTGATCAGAACAAGCTAGGAGGGTTTGTTTTTCTGTCCCTCACTGTTTGGTTTTGGTTCTTGAAATACATTTTACCAAGGGTGTTAAAAAGGTTGGTTATTTTGAAACCTCTTTGATCCTTTGTTTGTGTAGAAAGTTTGGAACTTTTGTTTTGCTTTTCACCTGTTCTTTAGTTTTGGT	.........((((.(((((((..(((((((((...................(((.((((((((((.....(((..((..((((...(((((((((((((.(((((((...(.....)...))))).)))))).)))))))))...))))..))...)))((((((.((((((.(((((...........))))).)))))))))))).......))))))))))..))))))))))))....)))))))..)))).........	0	0	0	0	-
pas-mir40	GACAGAGGAGGCCGCGGACGT	21	3	0	0	0	16	0.01	0.01	0.01	0.872808	0	6.44759	6.44759	0.974436	6.68511e-05	5.96442e-05	CL9940.Contig5_All:110:278:+	73.6	43.5503	0.675229	169	GATTTTCATTCTACATCTGCAGCCTCCTCTGTTGCAGCGTCTCCTACATTTGGACCCCTGACTACAAGCATGGCAGAGAGAGGCGCAGGGGACCGTGGCGGTTTTGGGCGGGGCTTCGGCGGCCGTGGGCGCGGTGGCGACAGAGGAGGCCGCGGACGTGGTGGACGCC	....((((..((((.(((((.((((((((((((((.((((((((.......)))..............((((((.....(((((.(..(((((((...))))))).....).)))))....)))))))))))....)))))))))))))).))))).))))))))....	0	0	0	0	-
pas-mir41	TAGCCAAGGATGACTTGCCGG	21	5	159	95	32	2471	10.7919	6.12651	2.09423	134.794	-0.816806	6.0082	4.45955	9.21748e-06	0	0	Unigene10397_All:61:157:+	39.2	40.4124	1.05946	97	TTACAAGATATAGCCAAGGATGACTTGCCGGTGAGTTATACGATGTATATGTGTCAATTTTTGGACCGACAAGTTATTTTTGGCTATATCTCTGCCT	...((((((((((((((((((((((((.((((((((((((((.......))))).)))))....)))).)))))))))))))))))))))).))...	0	0	0	0	-
pas-mir42	CTTCATTTGGATTGATGGATTTG	23	3	0	0	0	16	0.01	0.01	0.01	0.872808	0	6.44759	6.44759	0.974436	6.68511e-05	5.96442e-05	Unigene12776_All:117:350:+	47.4	20.2564	0.544828	234	CTCACTTAGTATGCTCCACCTTTCATCCAAGTCAAAGGTTCATAGTTCTTGTACCACTTAAGAGGGACACATGTATGTATGTGATCCAAATGCAACTACCACTTAATTATTACTCAGAAGAATAGGCCTGGTTGGTTCATATTCAATCAAGTACTTGCAACATTTATATCCACAATCTACCAAGTCCGTACTATTCTAAGGCTTCATTTGGATTGATGGATTTGAAACTAAGGA	.((.((((((.......((((((.((....)).))))))......((((((.......))))))(((((((((....)))))).)))...(((((.(((.......(((((.((....)))))))...(((((((.......))))))).))).)))))...((((.((((((((((((..(((.((............)))))....))))))).))))).))))))))))))	0	0	0	0	-
pas-mir43	TAATAGGGCAACGGCTGTATC	21	3	7	49	43	0	0.475113	3.15999	2.81412	0.01	2.73358	-8.13654	-8.30378	1.25858e-08	1.72572e-15	2.27146e-17	Unigene14917_All:887:992:+	30.5	28.7736	0.7625	106	TGATGCCTATGGTCAGTCGTTGCTTTATTATTTAAACATCAACAATGTCCAAACCAGATCAGTACGCATTGATAATAATAGGGCAACGGCTGTATCACAGATGAAA	......((.(((((((((((((((((((((((...((((.....)))).........((((((....))))))))))))))))))))))))).)))).))......	0	0	0	0	-
pas-mir44	CATCAATTAGTAGAAGAACTT	21	3	0	11	0	0	0.01	0.709385	0.01	0.01	6.1485	0	-6.1485	0.000661033	0.909212	0.000171513	Unigene1570_All:63:254:-	60.2	31.3542	0.771795	192	CGTGCAATCACAAGTTTTTCTACTAGTTGAAGCATGCAATACCTGCAAAGACGCGCAAGCATATGGTTGTTTTCAGTTCTTACTATTGCCGCAGAGCTCTGCTATAATTTCTAACACCATTCCTCAGCATCAACATTGACCCAAGTCGTGGAATTTGGATGCATCAATTAGTAGAAGAACTTGTATTTGCAC	.((((((..(((((((((((((((((((((.((((.(((....(((........))).(((.(((((..............)))))))).((((....))))................(((((.(.((................)).).)))))))).)))).)))))))))))))))))))))..))))))	0	1	0	0	GTTTTTCTACTAGTTGAAGCA
pas-mir45	TTTTCTTCAATCACCGTGCACC	22	5	8	0	0	0	0.542986	0.01	0.01	0.01	-5.76284	0	0	0.00309414	0.909212	0.916506	Unigene16026_All:61:229:-	35.7	21.1243	0.566667	169	CCCTTTGTAGTTTTCTTCAATCACCGTGCACCAGAGCAATTGGTATGCAAAAATATTTTCAATCGTTTTCATTATTAGAGAGGAAGGCAGTTATAGGCTTTTGCTGAATAAAATCCTTAAAGTCTGCTACTGGATCTATGGATGATTGAGAGCATTCTCCAGATTTGGA	((.((((.((..(.((((((((((((((..((((((((...(((((......))))).....((.((((........)))).))(((...((((.(((....)))..))))...))).......)))).))))...))))).))))))).)).)..)).))))...)).	0	0	0	0	-
pas-mir46	GGAGGTCGGTCTGGTCCGGTTA	22	3	0	0	8	0	0.01	0.01	0.523557	0.01	0	-5.71028	0	0.974436	0.00165861	0.916506	Unigene16682_All:287:363:+	33.3	43.2468	0.812195	77	ATTGTTTTGAAAACCGGATCGGTCCGGCCGGTTCGACCGGGAATTGGAGGTCGGTCTGGTCCGGTTAAGGGTATAAA	...........(((((((((((.(((((((((((......)))))...)))))).)))))))))))...........	0	0	0	0	-
pas-mir47	TTGGTAGTAGATCCAACGGCT	21	5	0	0	0	9	0.01	0.01	0.01	0.490954	0	5.61752	5.61752	0.974436	0.00465731	0.00435505	Unigene17201_All:448:548:+	22.9	22.6733	0.497826	101	AATCTCGTCATTGGTAGTAGATCCAACGGCTTCACCGCGTTCTCCGCCAAATATAATTTACAACTATGCCCTTGGTGATCGTTGCTGCCGGTGTTTTTGTT	........((((((((((((((((((.(((......(((.....)))....................))).))))..)))..)))))))))))........	0	0	0	0	-
pas-mir48	GGTAGTTCGATCGTGGAATTT	21	3	186250	299175	919781	1440450	12641.4	19293.7	60194.7	78577.3	0.609971	0.384474	2.02598	0	0	0	Unigene17579_All:7336:7645:+	82.7	26.6774	0.731858	310	TAGATCGGGATCGGGCCCACGACGAACTACTGTAGGGAGTTTATTAAAACCATTGAATTCGGAATATGGTAAAGTAGCTCCCGGGTGGGGAACGACTCCTTTGATGGGTGTCGCAATGGCTCTATTTGCGGTATTTTTATCTATTATTTTGGAGATTTATAATTCTTCCGTTTTATTGGATGGAATTTCAATGAATTAAATCTATAAGAACCACAAAGTCCTAGCTTTTAAATAAAAAATCAATCAGTTAGAACTCGGATTTCTGGCCTATTTTATTTTGGTAGTTCGATCGTGGAATTTATTTCTTTCT	.(((..(((((.((..(((((((((((((((((((((((((((..........)))))))(((((((.(((((..(((((((.....)))).((((.(((.....))).)))).....)))...))))).))))))).........(((((.(((((((..((((((((((((....)))))))).......))))))))))).))))).(((..((((((.((.((((((................)))))))).)))))).))))))))........))))))))).))))))..)).)))))..)))	0	0	4	1	GGCCCACGACGAACTACTGT
pas-mir49	TCAGAATCAGCTGTGATGACA	21	3	0	56	0	0	0.01	3.61142	0.01	0.01	8.49642	0	-8.49642	5.85057e-17	0.909212	9.63927e-20	Unigene17679_All:951:1161:-	45.5	21.564	0.484043	211	AAAGTGCCTTAATCACTTCATCAGCTGCCTTCTCGGTATCACATAGTGGAGAATAGTGCCAATTTTCAGAAATATTTTCTTCACCAGTGAATGGTCGAACAGCTCCTCTACCCTGCAGGGATTTGAGAAATTGTGCAAACTTCCATGTACACCGCTCGGCCCCAATTACATACACAGGCTTCAGAATCAGCTGTGATGACAAAAGCATCCG	...((((.((..(((..(((.((((((..((((((((...(((...(((((.....((((((((((((((.........(((((((.....)))).)))...........(((....))).)))))).))))).)))...))))))))..))))...((((...............))))..)))).))))))))))))..)).))))...	0	0	0	0	-
pas-mir50	GGGCGGTGATGAGAATTTGGA	21	3	0	6	0	0	0.01	0.386937	0.01	0.01	5.27403	0	-5.27403	0.0186449	0.909212	0.00848728	Unigene18894_All:1:92:+	19.7	21.413	0.703571	92	ATGTTTTTTATGTTTTCATTTTCTTTTCCTTTTTCATTTTGGATTGATATCAGATATTGAAGGGCGGTGATGAGAATTTGGAGAATGTCATG	((((((((((.(((((((((.((...((((((.....(((((.......)))))....)))))).)).))))))))).))))))))))....	0	0	0	0	-
pas-mir51	TATTGGGCCTAGAGGAGAAACAT	23	5	0	0	6	10	0.01	0.01	0.392668	0.545505	0	0.474282	5.76952	0.974436	0.554393	0.00235934	Unigene19061_All:440:624:+	47.4	25.6216	0.515217	185	GTTAGTCTCCTATTGGGCCTAGAGGAGAAACATTAGCCCAACCCGTGAACCAGCCCACCTTAAGTCCTGGACCAACCCAGAACCGACCCAAGCCGAGGAACAGTCCAAGACAGACACAGGCCCAACTTTGGTAGGCTTTTTTTGTTTTTCCTACTGGGTAACCCAAGTTATATATTTTGACTGCC	..(((((.....((((((((((((((((((((..((((..(((.........(((........(((.(((((....((..................))....))))).))).......)))........))).)))).....)))))))))).)))))...)))))............)))))..	0	0	0	0	-
pas-mir52	TGACTTCAGAACGGTGCAAAG	21	5	0	6	0	0	0.01	0.386937	0.01	0.01	5.27403	0	-5.27403	0.0186449	0.909212	0.00848728	Unigene19258_All:655:992:-	104.4	30.8876	0.621429	338	GTGTATGTTGTGACTTCAGAACGGTGCAAAGAGACGTGGACTGGATTCAGTTTGATGGCGTTTTCGGGGCTCTGGGAGTTCTTTAAGCTGTCTGCTGCTTCTGCTGTGATGCTCTGCTTGGAGACTTGGTATTTCCAGATAGTGGTTTTGATTGCTGGCTTGCTTCCTGATCCAGAAGTCGCATTGGACTCTCTAGCTATCTGTGGGGCAATCCTTGGATGGGTGTTCATGATCTCAGTTGGGTTCAATGCTGCAGTGAGTGTAAGGGTTAGCAATGAGCTCGGTGCCAAGCACCCGAAATCAGCTGCTTTTAGTGTGGTGGTGTCGACGGCAACATC	((((.(((((((((.(((..(((.((.((((((((((((((((((...(((((((((.((.((((.(((.((.((((((......(((.(((.((((((((((....((((((..(((...)).)..))))))..)))).))))))...))).))).....)))))).))))).)))).))))))))))).)))))((((((..(((....)))..))))))...)))))).)))(((((((.(((..(((((((.(((((.....(.....).....))))).)))..))))...))).))))))))))))).)))..))).))).)))))))))).	0	0	0	0	-
pas-mir53	AGGCTTTAAATGTCTCGGATTCA	23	3	0	0	0	5	0.01	0.01	0.01	0.272752	0	4.76952	4.76952	0.974436	0.0526372	0.0505601	Unigene21177_All:543:694:-	35.7	23.4868	0.615517	152	ACAAGTGGAGTGGAACAAAGAAGATATTAGGAGGCTGAAAATTTTATTAGAATCTCTTGAGAAATCTTCCTCTGGTGCTTGCTCCTCCTTAGCACTCTCAGGTAAGTATTCTATTTCTCAGGCTTTAAATGTCTCGGATTCAAATCCTTTTG	.((((.(((...(((....((.((((((.((((.(((((((......(((((((((((((((............(((((...........))))))))))))..)).))))))))).)))).)))).))))))))...)))...))).))))	0	0	0	1	AACAAAGAAGATATTAGGAGGCTGA
pas-mir54	TTCGACACAAGAAAAGGAATT	21	5	0	0	10	0	0.01	0.01	0.654447	0.01	0	-6.0322	0	0.974436	0.00034278	0.916506	Unigene21393_All:2886:2952:+	23.7	35.3731	0.948	67	CTTCCTAGTCTTCGACACAAGAAAAGGAATTTTCTAAACCCCTTTCTTGTGTCGAAAGAGTAATGAT	.....((.((((((((((((((((.((............)).)))))))))))).)))).)).....	0	0	0	0	-
pas-mir55	TAAGGAACAGTAGAGGCCGAA	21	5	0	0	9	0	0.01	0.01	0.589002	0.01	0	-5.8802	0	0.974436	0.000754015	0.916506	Unigene21715_All:338:493:-	45.9	29.4231	0.740323	156	CGTGTTCCTATAAGGAACAGTAGAGGCCGAAGCCGATGATGTATATCCCAAATTGATATGCATATTTCTGTCATTAGAGAAACGTATCTCGACATCATCGTTGGGATGCTTAATAACCTCTTCGAGAACTTTGTTCTCTATTTTCTTAGGCTCACA	.(((..((((...((((.((((((((.(((((......(((((((((.......))))))))).((((((....))))))...((((((((((......))))))))))........(((...)))..))))).))))))))))))))))..))).	0	0	0	0	-
pas-mir56	TTTGTCAACAAAATGGGGCTT	21	3	0	5	0	0	0.01	0.322448	0.01	0.01	5.01099	0	-5.01099	0.0363602	0.909212	0.0185209	Unigene21933_All:931:1047:+	26.2	22.3932	0.545833	117	CTGAAGATGAGATTCTCTCGGCTTTTGGGAAGCATCCTCACTGCATGACAAAATCCATAGATAAGATAATGGCTGCCATGGATTTCTTTGTCAACAAAATGGGGCTTCATTCTTCTT	((((((.(((((...)))))..))))))(((((.(((....((..(((((((((((((.(...((.......))..)))))))...))))))).))....)))))))).........	0	0	0	0	-
pas-mir57	TTGGAGGGAGGGGTATGGGTTA	22	3	0	7	0	0	0.01	0.451427	0.01	0.01	5.49642	0	-5.49642	0.00956075	0.909212	0.00388932	Unigene21951_All:1191:1308:-	26.2	22.2034	0.485185	118	CTGGACAGAAATTGTGGCTCAACCATGTCCTCCATCCCGCTCAGGACACACATTAACTCATATTGGAGGAGCACAAACTATTTTATTTGGAGGGAGGGGTATGGGTTATGAAGTGCTA	.(((.((....(((((((((((((...((((((((((......)))..........(((......)))...................)))))))...))).))))))))))..)))))	0	0	0	0	-
pas-mir58	AAAGGTTTGTAGAAAAGGGCTTC	23	3	0	13	0	0	0.01	0.838364	0.01	0.01	6.38951	0	-6.38951	0.000173816	0.909212	3.6017e-05	Unigene22476_All:145:276:+	33.7	25.5303	0.660784	132	TTGTAAAGAAAAGCCCTTTGACAACCTTACTAATAGAAAGGGGATGCGCTCAAGCATGCGAAGAAAGCTCTTCGAGCTTCTCAACATATTATATTATAGAAAGGTTTGTAGAAAAGGGCTTCTTCAAGTTCC	.......((((((((((((.((((((((.(((.........(.((((......)))).)..((((.((((...))))))))...............))).)))).))))...))))))))).))).......	0	0	0	0	-
pas-mir59	TTTCCAACTCCACCCATTCCTA	22	3	905	1477	520	823	61.4253	95.2511	34.0312	44.8951	0.632902	0.399698	-1.08518	6.08745e-26	6.21688e-07	2.89444e-70	Unigene22739_All:90:211:+	36.1	29.5902	0.722	122	GATTTTGGCCGAAGTCTGTTGGGATTGGTGGATTGGAAATCAATTCACCATTAAGAAAAGGAAAAGGAGAAAGAAATAGATTTCCAACTCCACCCATTCCTATGGGTTTTGGGAATTTCCCC	........(((((((((((.(((((.(((((((((((((((.((((.((................)).)).....)).))))))))).)))))).))))).)))))))))))..........	52	53	21	44	GGGATTGGTGGATTGGAAATC
pas-mir60	TGTGTGATCTTAAGTTGGCTG	21	5	0	6	0	14	0.01	0.386937	0.01	0.763707	5.27403	6.25495	0.980919	0.0186449	0.000224744	0.168141	Unigene2474_All:1502:1693:-	43.2	22.5	0.626087	192	AAAAGCTATATGTGTGATCTTAAGTTGGCTGTAATTCAGGTGGTAGTTAAACTCAGTGTTAACTATGGCTTCCTTCAAAGATCTAAAGAAATATTCGAGGCACGACACAAAAAGAATGGTGATAAAGGATTACCTTGCCTCAGTCTTTTCTTCTCCTTGAAAAAGCCATATAAGTTGTCATTCAAAGCTACT	...((((...((.(((((((((...(((((.......((((.((((((((........)))))))).))))..(((((.((....((((((.....((((((...............((((((.....)))))).)))))).....)))))).)).)))))..)))))..))))..))))).)).))))...	0	0	0	0	-
pas-mir61	GTTGTGATGTAGATGGAGGTA	21	3	0	0	0	7	0.01	0.01	0.01	0.381853	0	5.25495	5.25495	0.974436	0.0156572	0.0148389	Unigene25973_All:1:296:-	60.9	20.5743	0.534211	296	AGGGGAGTCATATGCTACTGCTGTTGCTCTGTTGTGGCTAGAATCGACAATGGTTTACCAGACTCTGTTCTTCTTTATTGTTGTAATGTCATGCCTTGTTGTCTGTTATTATGGATATGGATTAATACTAGTTGTCTTCGTGGTTGTGTCTTTGTGCAAATGGTTATTGCTTGTTTTTGCTCATTTCTAAAAAGCATGTCAAGTAGTTGATGTGCGGGAAATAAACACCAAGAAATATAGAATAAAACCACAAATCTTGACCCGTTGTTGTGATGTAGATGGAGGTATGCTCGCAC	..(.(((......(((((.((.........)).))))).(((((.((...(((....)))...)).))))).(.((((....)))).).((((((((...((((..((((((((..((((.((((..(((....((((.(((..(((.((((.(((((.......((((((((....((((...........))))...))))))))...))))))))).)))..))).))))....)))................)))).))))..)))))))).)))).))))))))))).)..	0	0	0	0	-
pas-mir62	CTTGCATATGTCAGGAGCTTG	21	3	188	79	125	125	12.7602	5.09468	8.18058	6.81881	-1.32459	-0.262683	0.42053	7.66099e-13	0.149084	0.0420372	Unigene26148_All:192:316:+	48.5	38.8	0.866071	125	GGATCTTACTGGGAAGAATAAGCTGCTGATTTATGGATCCCTCAGCCCTATCCATAGTTAGATGATAATTGGATGGGTTTGTGGCTTGCATATGTCAGGAGCTTGAATTACCCGTGTTGGAGCCT	((.(((.((((((.....((((((.(((((.((((.(..((.(((.((((((((..((((.....)))))))))))).))).))..).)))).))))).)))))).....)))).)).))).)).	73	49	35	71	AGCTGCTGATTTATGGATCCC
pas-mir63	AGCTGCCGACTCATTCATTCA	21	5	33	28	20	13	2.23982	1.80571	1.30889	0.709156	-0.310817	-0.884172	-1.34839	0.402854	0.0827336	0.0040254	Unigene2622_All:238:361:-	48.3	38.9516	0.847368	124	ATGAGATTCGGGGCTGAATTAGCTGCCGACTCATTCATTCAACCACTCAGTAGAATACGAGAAGTTTTATGCTACTGTGATTGAGTGAATGATGCGGGAGATAGTTTCATGCCCCTCCCCTCTG	..(((....((((((((((((.((.(((..((((((((((((.(((..(((((.(((.((....)).))).)))))))).))))))))))))..))).)).))).)))).)))))....)))..	0	0	8	13	AGTGAATGATGCGGGAGATAG
pas-mir64	TTGCATCAACTGAATCGGAG	20	3	179	158	114	124	12.1493	10.1894	7.46069	6.76426	-0.253813	-0.141377	-0.591058	0.106819	0.446915	0.000602034	Unigene26396_All:57:273:-	81.2	37.4194	0.845833	217	GTTGCGGCGGCCTCTAATTCGCTTGGTGCAGGTCGGGAACTATCTTTGCCGATGGCGTTGCGTTTTGTGTTGAATTGAACAAGTGTACTCTCAAATCGTACATAATACGAATTTGTATGAGTATACGTAGTGAGCATACGGTGTATAATTTGGTATTGCTGTTTTTGGCAAATATAAGCTTCCCGCCTTGCATCAACTGAATCGGAGACCGTCGTGA	.(((((((((.((((.(((((.((((((((((.((((((((((.((((((((.((((((..((((......))))..)))..((((((((.(((((((((.....)))).)))))...))))))))......(((((((.(.........).))).))))))).)))))))).)).)).)))))).)))))))))).))))).)))).)))))))))	0	2	1	0	-
pas-mir65	TTATACATTGAAACGGCGGTTG	22	5	147818	181511	158901	122360	10032.9	11705.6	10399.2	6674.8	0.222457	-0.639679	-0.810399	0	0	0	Unigene27551_All:345:446:+	45	44.1176	1	102	TTTCATCCTGTTATACATTGAAACGGCGGTTGAGAAGGGGTGGCAACGAGTTATCTTTATCTCCTCCATCTCCACCGCCTTTCTATGTATAACGAGATGGAT	.((((((.((((((((((.((((.((((((.((((.((((.((....(((....)))...)).)))).)))).)))))))))).)))))))))).)))))).	1	1	1	2	ACCGCCTTTCTATGTATAACG
pas-mir66	TAGCCAAGGATGACTTGCCTA	21	5	5	0	0	5	0.339366	0.01	0.01	0.272752	-5.08477	4.76952	4.76952	0.0267528	0.0526372	0.0505601	Unigene27642_All:140:279:-	49.1	35.0714	0.804918	140	TAAGGGAGTCTTTGATTTGGTAGCCAAGGATGACTTGCCTATATAGCCTTGCGAGAAGATCCAATATTGCTATAATTGGATGATGTGTTGGGTTTTTTTTGGGCAAGTCCCGTGGCTAGCTGATTGCCTCTTATCGCTCA	((((((.((....((((.(.((((((.((..((((((((((...(((((.(((.....(((((((.........)))))))....))).))))).....)))))))))))).)))))).).)))))))))))).......	5	0	0	2	TGGGCAAGTCCCGTGGCTAGC
pas-mir67	CGGGTGACTTGGGTGTTGCAA	21	3	2226	2364	4607	474	151.086	152.453	301.504	25.8569	0.0129983	-3.54355	-2.55974	0.76072	0	0	Unigene27806_All:193:312:-	59.8	49.8333	0.92	120	AGATCATCAACCGACACCCAAGTCACCCGGGCCGATCATGCTCCTAACGAAGTACTTAACAGCTTCCTTAGCAGTTTGAGTGGGTGTGCCGGGTGACTTGGGTGTTGCAACTGGTGCTGC	....(((((..((((((((((((((((((((((.((((.(((.((((.(((((........))))).)))).))).))).).)))...)))))))))))))))))))....)))))....	0	1	0	0	-
pas-mir68	TTGTCAGGCTTGTCATTCTCC	21	3	0	94	0	72	0.01	6.06202	0.01	3.92764	9.24365	8.61752	-0.626138	5.55448e-28	1.20475e-19	0.00533734	Unigene29443_All:230:396:-	45.3	27.1257	0.676119	167	GAGAATTTCAAGCTTAACAAATACGTCTTTGATGGCGTCCGTCCGAAACCAACCTTTCTTTTCGCACAAAGACTACACAATAGACTAGTAAAATAGTCAACAGTGATCTTTCCTATTTTTAGGAGGTGAGTCTTATTTGTCAGGCTTGTCATTCTCCTTTGACGGCG	((((((..(((((((.(((((((((((......)))))..((.(((((...........))))).)).((((((.(((....(((((......)))))...........((((((....))))))))))))))))))))).)))))))..))))))...........	0	54	0	39	GAATTTCAAGCTTAACAAAT
pas-mir69	CGCGTGCCGGCCGGGGGACGGA	22	3	0	0	88	0	0.01	0.01	5.75913	0.01	0	-9.16971	0	0.974436	6.7693e-31	0.916506	Unigene30148_All:53:155:-	61.6	59.8058	0.779747	103	GGGGTCCCGGCCCCGAACCCGTCGGCTGTTGGCGGATTGCTCGAGCTGCTCACGCGGCGAGAGCGGGTCGCCGCGTGCCGGCCGGGGGACGGACCGGGAATCG	.((.((((((..(((..((((((((((((.(((((.((((((..(((((....)))))..)))))).)))))))).))))))..)))..))).)))))).)).	0	0	16	0	CGAACCCGTCGGCTGTTGGC
pas-mir70	TTAAACCCATTAGACTCATTTTA	23	3	8	0	0	0	0.542986	0.01	0.01	0.01	-5.76284	0	0	0.00309414	0.909212	0.916506	Unigene31378_All:183:332:+	29.7	19.8	0.530357	150	TTCCCAATTAGAAATGGCAACTGAACGGGTTTGGAACAGGTTTACTAAAATATGAGAATTTCCCGCTAGGATTTTTAAGGACCCCAATCTGGGTCTGTCGAGCTCGCGTTAGACTTATTAAACCCATTAGACTCATTTTATAATTTTAAA	.....((((((((((((...((((..((((((((...(((((((........(((((((...((....))))))))).((((((......))))))..((....))...))))))).)))))))).))))..))))))).))))).....	0	0	0	0	-
pas-mir71	TTCGACACAAGAAAAGGAATT	21	5	0	0	10	0	0.01	0.01	0.654447	0.01	0	-6.0322	0	0.974436	0.00034278	0.916506	Unigene32073_All:1839:1905:-	23.7	35.3731	0.948	67	CTTCCTAGTCTTCGACACAAGAAAAGGAATTTTCTAAACCCCTTTCTTGTGTCGAAAGAGTAATGAT	.....((.((((((((((((((((.((............)).)))))))))))).)))).)).....	0	0	0	0	-
pas-mir72	TGGAAGTAGCAACGGGAAAGCT	22	3	0	5	0	0	0.01	0.322448	0.01	0.01	5.01099	0	-5.01099	0.0363602	0.909212	0.0185209	Unigene33418_All:63:162:+	56	56	1.14286	100	TAGCCCAAGCTTCTTTTTGCTGCTTCCACTAAAGTTTCTTCGCCTGGAGTCGGGCCAAGGAGATTTAGTGGAAGTAGCAACGGGAAAGCTTTCAAGGGCT	.((((((((((((((.(((((((((((((((((.((((((.(((((....))))).)))))).))))))))))))))))).))).))))))....)))))	0	0	0	0	-
pas-mir73	AAGCATAGTCAGATTCTTCCCTT	23	5	0	0	0	197	0.01	0.01	0.01	10.7464	0	10.0696	10.0696	0.974436	1.47812e-52	3.91478e-53	Unigene41861_All:6:164:+	50.1	31.5094	1.11333	159	ATTTATTAGGAAGCATAGTCAGATTCTTCCCTTTTGATGTTGCTGACATTTTATATACTGAAGACAAATTGCAGAACAGCATATAGAATAAATCAACTACAATAAATATAAAACCTTTATTCAAAATGGAAAGGATCTAACTATGCTTCCTAATAAATG	(((((((((((((((((((.((((((((((.(((((((((.(.(((.(((((((((.(((................))).)))))))))...))).).)))...................)))))).)).)))))))).))))))))))))))))))).	0	0	0	0	-
pas-mir74	ATCCATGATGAATTCAGCTAAT	22	5	6	0	0	0	0.40724	0.01	0.01	0.01	-5.34781	0	0	0.0130345	0.909212	0.916506	Unigene42353_All:43:168:-	28.8	22.8571	0.612766	126	TGGTCGTGCAATCCATGATGAATTCAGCTAATAGATACTGATTTTCCAGTGATTATCACTAATAAATTCACCATCTTTCGGCTGAGATTGCTGTCACGGATGACATTTCTTTACATGTATTTCCAG	(((..(((((((((.((((((.(((((((...((((..(((.(((..(((((...)))))...))).)))..))))...))))))).))...)))).))))..............)))))..))).	0	0	0	0	-
pas-mir75	CGGAAGCGGAGAGGTGGAGCAG	22	3	0	0	7	0	0.01	0.01	0.458113	0.01	0	-5.51763	0	0.974436	0.00364846	0.916506	Unigene42765_All:1:113:-	54.2	47.9646	0.752778	113	CCCTCTTCCTCCACCCTTCTAAATTCCGTAACAACCCCATTGCGTCGGCCTCCGCACCACGCATGGAGGTGGCGGGAGTCTGAGGGGCGGAAGCGGAGAGGTGGAGCAGGAGG	.((((((.(((((((((((....((((((.....(((((((.(((((.(((((((.....))..)))))))))).))...)).)))))))))..)))).))))))).))))))	0	0	0	0	-
pas-mir76	TGGCATCCAATTAATTATTCTCC	23	5	8	0	0	0	0.542986	0.01	0.01	0.01	-5.76284	0	0	0.00309414	0.909212	0.916506	Unigene4400_All:388:525:-	55.6	40.2899	1.06923	138	GAGTAACTAGTGGCATCCAATTAATTATTCTCCGACCATTTGCAAGTATACACATGTAAAACAAGGTGCCCAAAAATACTAGAATGTTTACCTTGCTATTAGTTGGGGAATAACTAGTTGGCATGCCACTAGTTATGC	..(((((((((((((((((((((.((((((((((((..((((((.((....)).)))))).(((((((..((............))..)))))))......)))))))))))).))))))).))))))))))))))..	7	0	0	0	GGAATAACTAGTTGGCATGCCACT
pas-mir77	TCCATTGTGGATTGTAAGTTTC	22	5	0	0	24	0	0.01	0.01	1.57067	0.01	0	-7.29524	0	0.974436	5.51956e-09	0.916506	Unigene46443_All:161:268:+	25	23.1481	0.78125	108	GAATGATTTCTCCATTGTGGATTGTAAGTTTCTGGATATAGAGAATGAAAAGAATTTTTGAATGTGTTTATGAAACTTGCTTGTACTGAAATGTTTGGAAATTCATTG	.((((((((((.((((..((((.(((((((((((((((((((((((.......))))))...)))))))).)))))))))..)).))..))))...))))).))))).	0	0	0	0	-
pas-mir78	GAAGAAGGGATACGCGGCTGA	21	3	0	0	9	0	0.01	0.01	0.589002	0.01	0	-5.8802	0	0.133623	8.30733e-07	0.916506	Unigene9218_All:4:306:+	63.1	20.8251	0.600952	303	GTGTGTGTGTGTGTGTGTGTTCTTCAAGAGAACCAAAGATAAGCTTTTGTGTGCATGGCTAGTTAATTTAGTCTGACTTAAACTTATTATTACTCCTAATTGGTCTGAACTAATACCAAAATTTAAATTGAGAGTGTTGAAATAATTTTAAACACCCTGCAGATAGCTGAAATTTCTCAGATTTGTGTATCTCATTAGAACTATAAAAATATATGCTTTCAGCTGCTCATGCATATACTGTATGCTAACTGAATCAATACATATGGTGACTGAATCACAGGAAGAAGGGATACGCGGCTGACA	.(((..((.(((((((.(.((((((..(((.......((((((..((((.((.((.((((((.....)))))))))).))))))))))....)))....(((((.(......).)))))..............(((((.(((....))).)))))..(((((((((((((((.........((((((..(((....)))..)))))).........))))))))).)).))))..(((((((((...............))))))))).(((.....))))))))).).)))))))))..)))	0	0	0	0	-
pas-mir79	GTGGGTGTGGGTGTGGGTGTG	21	3	0	6	0	0	0.01	0.386937	0.01	0.01	5.27403	0	-5.27403	0.0186449	0.909212	0.00848728	Unigene4754_All:64:321:-	91.2	35.3488	0.628966	258	TGGTGCATGCCTCCGGCGTTTCCGCGCCCACCGGGGTGCTTGCGGTGTTTTCCAATACGGCCGTGACCGGCGCTCACGTGGCCGCGCTTCTTGCGGTTCTTCTTGAATCGAGTAGTCATTGTCACGTTCGAAGGATGTGTTGAGGTGGGGAGGGGGAGCGGCGCCGCGGGGGAACGAAAATGAGGGTTAGGGTTTTGATAAATTTATATATAGAAGTGTAACTGTGTGTGGGTGTGGGTGTGGGTGTGTGTGAAACTC	.(((.((((((.((.(((..(((((((((((..(..(.((((((((((...((.....))(((....)))(((((.(.(..((.((((((...((((((.....))))))............(((((((...)))))))..)))))).))..).)))))))))))))))).)..).......(.(((((.(.((((((((......))).))))).).))))).)..)))))))))))))).)).).)))))..))).	0	0	0	0	-
pas-mir80	GGAATGTTGTCTGGCTCGAGG	21	3	2616	1515	1517	1880	177.557	97.7017	99.2795	102.555	-0.861823	0.0468284	0.0699411	2.15709e-79	0.347847	0.160565	Unigene47671_All:21:186:+	57	34.3373	0.850746	166	TTCTCTGAAAGGCTTCGGACCAGGCTTCATTCCCCTCAAAACATATATCCAAGAAGTACAATATTATTCTTGCCTCCATCATTCTTGCAAGAATCTGTTTTTTTGTTTTTCTTATTGTGAGTGTTTGGGTTGAGAGGAATGTTGTCTGGCTCGAGGTCATGGAGGT	.((((((...((((((((.((((((..((((((.(((((..((.((((.(((((((.((((....((((((((.............))))))))........)))).))))).....)).)))).))..))))).))))))..)))))).)))))))).)))))).	0	0	0	0	-
pas-mir81	CAAGGTATAACGAGCAAGGACT	22	5	0	5	0	0	0.01	0.322448	0.01	0.01	5.01099	0	-5.01099	0.0363602	0.909212	0.0185209	Unigene48925_All:43:175:-	38	28.5714	0.655172	133	ACACCGCATCCAAGGTATAACGAGCAAGGACTGCTGATTTGCCAAGACTTTGTATGGAAATCAATACCTTTGCAGGACGAAGGCTGGTGGTTGAATCTTCAGTATTCTTGTTGATTATAATGTGGGCGATGTC	(((.(((..(((...(((((..(((((((((((..(((((((((((.((((((.((.(((........))).))..)))))).))..))).))))))..))))..)))))))..)))))...)))))).))).	0	0	0	0	-
pas-mir82	CTTGCATCAACTGAATCGGAG	21	3	176	152	111	121	11.9457	9.80241	7.26436	6.60061	-0.285282	-0.138236	-0.570538	0.0738733	0.462624	0.00111581	Unigene50013_All:1:203:-	79.7	39.2611	0.805051	203	GCGGCGGCCTCTAGTTCGCTTGGTGCAGGTCGGGAACTTTCTTTGCCGACGGCGTCGTTTGTACGTTTACGCTGTACGTAGTATACTCCAATCGTACGCAGTACGTACGTACGAGTATAGTAGCAAGATGCGGTGGATAATAATTTGATGTCGTCGTTTTTGGCAAAAATCAGGTTCCTGCCTTGCATCAACTGAATCGGAGA	((....))((((.(((((.((((((((((.(((((((((..(((((((((((((.((((.....(((..(((((((..((.(((((((....((((((.....))))))...))))))).))......)))))))...))).....)))).)))))))...))))))....))))))))).)))))))))).))))).)))).	9	6	2	1	CTAGTTCGCTTGGTGCAGGTC
pas-mir83	CAGGATTGGAATTGGAGTAAA	21	5	1076	580	439	693	73.0317	37.404	28.7302	37.8035	-0.965331	0.395951	0.0153287	1.97342e-40	5.81601e-06	0.852751	Unigene51185_All:107:224:-	57.6	48.8136	1.06667	118	ACCCGGTGGAGAGACTTGTCCAGGATTGGAATTGGAGTAAAATTTCTGCTTCTTTGGGCGTATAAAGAAATGGGTTTTACTCCATATCCAGTCCTGGCTGAGTCTCATTCTGCTGCTG	...(((((((((((((((.(((((((((((..(((((((((((..(((.(((((((......))))))).))))))))))))))..))))))))))).))))))))..)))))))...	814	360	410	232	TACTCCATATCCAGTCCTGGC
pas-mir84	AAGTGATGTATGACAAGCGGA	21	5	215	0	139	0	14.5928	0.01	9.09681	0.01	-10.511	-9.82922	0	7.06755e-68	2.34384e-48	0.916506	Unigene53969_All:209:378:-	38.1	22.4118	0.544286	170	ACGAACATAGAAGTGATGTATGACAAGCGGATTATCATATAGTTTTCTGGAAAAGGTCGTCTTCCCAATTCCGCCCATACCGATGACTGAAAAAACTTTTAGTTGTGACGGATGTCCAGTTAGACTATCTAGCATTGTCATCAAATCCTTTTCCAGACCCACCAGTTTGC	........(((((.(((..((((((((((((........((((((.(((((...((.((............))))(((.(((((((((((((....))))))))))..)))))))))))..))))))))).)).)))))))...)))))))).(((((......))))).	0	0	0	0	-
pas-mir85	GGCAGATGATGAGATGTTTGAA	22	5	85	61	0	38	5.76923	3.93386	0.01	2.07292	-0.552432	7.69552	-0.924284	0.133623	8.30733e-07	0.00166385	Unigene7817_All:815:911:-	23.3	24.0206	0.665714	97	AACTTTTTGGGGCAGATGATGAGATGTTTGAAATTGTGCTTATCAAACCATGAAGCTACAAAATTCGAGCTTTTTAAAACTGATGCCCTTCGCTTTT	........((((((...(.(((((.(((((((.(((((((..(((.....)))))).))))..))))))).)))))...)...))))))........	0	0	0	0	-
pas-mir86	TGAGGAAGCGAGTAGACATCA	21	5	8	5	0	0	0.542986	0.322448	0.01	0.01	-0.75185	0	-5.01099	0.3699	0.909212	0.0185209	Unigene6934_All:28:185:+	22.4	14.1772	0.35	158	AAATAATTGATGAGGAAGCGAGTAGACATCACGATTTACCACATCCAATACCCTGAGCAGTCTCAAATTTCCCAAAGACCCTAGTGAACCCTGGAAGCATATAATAGCACGTATGCTTGAGCCATGAATGTTTGCAAAGCGATTTAGATTAGAATCAG	......(((((..(((.((..((((((((((......................((((....))))...............((((......))))((((((((........))))))))......)).))))))))...))..)))..)))))......	0	0	0	0	-
