# Supplementary material for: Transcriptome and Degradome of microRNAs and Their Targets in Response to Drought Stress in the Plants of a Diploid and Its Autotetraploid Paulownia australis
Source: PLoS One. 2016 Jul 7;11(7):e0158750. doi: 10.1371/journal.pone.0158750 (PMC4936700; doi:10.1371/journal.pone.0158750)
Supplement: S4 Table — (TXT) [file pone.0158750.s004.txt]

Table S4 The processing precision values for the potential novel miRNAs.

pas-mir1 
CTTCTTGGAATGGCTGAAAGAGGGATGCTTCCTGAGTTCTTTGCCAGGAGATCTCGCTATGGAACTCCTCTTGTTGGGATCCTATTTTCAGCTTCTGGTGTGCTTCTGCTGTCATGGCTGAGCTTTCAAGAGA pas-mir1 5     precision: 1.0
.(((((((((.(((((((((.(((((.((....(((((((..((.((.....)).))...)))))))........)).))))).)))))))))........((((..(((.....))).))))))))))))).
**********TGGCTGAAAGAGGGATGCTTCC***************************************************************************************************** pas-mir1-5p 5
----------TGGCTGAAAGAGGGATGCTTCC----------------------------------------------------------------------------------------------------- t0268965 5
//
pas-mir2a 
TAGATCGGGATCGGGCCCACGACGAACTACTGTAGGGAGTTTATTAAAACCATTGAATTCGGAATATGGTAAAGTAGCTCCCGGGTGGGGAACGACTCCTTTGATGGGTGTCGCAATGGCTCTATTTGCGGTATTTTTATCTATTATTTTGGAGATTTATAATTCTTCCGTTTTATTGGATGGAATTTCAATGAATTAAATCTATAAGAACCACAAAGTCCTAGCTTTTAAATAAAAAATCAATCAGTTAGAACTCGGATTTCTGGCCTATTTTATTTTGGTAGTTCGATCGTGGAATTTATTTCTTTCT pas-mir2a 186314     precision: 0.9996564
.(((..(((((.((..(((((((((((((((((((((((((((..........)))))))(((((((.(((((..(((((((.....)))).((((.(((.....))).)))).....)))...))))).))))))).........(((((.(((((((..((((((((((((....)))))))).......))))))))))).))))).(((..((((((.((.((((((................)))))))).)))))).))))))))........))))))))).))))))..)).)))))..)))
***************************************************************************************************************************************************************************************************************************************************************************************GGTAGTTCGATCGTGGAATTT********** pas-mir2-3p 186250
-------GGATCGGGCCCACGACGAA-------------------------------------------------------------------------------------------------------------------------------------------------------------------------------------------------------------------------------------------------------------------------------------------- t1977075 1
-----------------------GAACTACTGTAGGGAGTTTA--------------------------------------------------------------------------------------------------------------------------------------------------------------------------------------------------------------------------------------------------------------------------- t3206499 1
--------------------------CTACTGTAGGGAGTTTATTAA----------------------------------------------------------------------------------------------------------------------------------------------------------------------------------------------------------------------------------------------------------------------- t2109994 1
--------------------------CTACTGTAGGGAGTTTATTAAAACC------------------------------------------------------------------------------------------------------------------------------------------------------------------------------------------------------------------------------------------------------------------- t3885673 1
--------------------------------------------TAAAACCATTGAATTCGGAAT----------------------------------------------------------------------------------------------------------------------------------------------------------------------------------------------------------------------------------------------------- t1817039 1
---------------------------------------------AAAACCATTGAATTCGGAATA---------------------------------------------------------------------------------------------------------------------------------------------------------------------------------------------------------------------------------------------------- t2487325 1
-------------------------------------------------CCATTGAATTCGGAATATGGTA----------------------------------------------------------------------------------------------------------------------------------------------------------------------------------------------------------------------------------------------- t3669467 1
--------------------------------------------------CATTGAATTCGGAATATGGTA----------------------------------------------------------------------------------------------------------------------------------------------------------------------------------------------------------------------------------------------- t3563688 1
-----------------------------------------------------TGAATTCGGAATATGGTAAAGTA------------------------------------------------------------------------------------------------------------------------------------------------------------------------------------------------------------------------------------------ t4157663 1
-----------------------------------------------------TGAATTCGGAATATGGTAAAGTAG----------------------------------------------------------------------------------------------------------------------------------------------------------------------------------------------------------------------------------------- t3061286 1
---------------------------------------------------------TTCGGAATATGGTAAAGTAGC---------------------------------------------------------------------------------------------------------------------------------------------------------------------------------------------------------------------------------------- t3716963 1
-----------------------------------------------------------CGGAATATGGTAAAGTAGC---------------------------------------------------------------------------------------------------------------------------------------------------------------------------------------------------------------------------------------- t4144333 1
---------------------------------------------------------------ATATGGTAAAGTAGCTCCCGG---------------------------------------------------------------------------------------------------------------------------------------------------------------------------------------------------------------------------------- t1840487 1
---------------------------------------------------------------ATATGGTAAAGTAGCTCCCGGG--------------------------------------------------------------------------------------------------------------------------------------------------------------------------------------------------------------------------------- t3033168 1
---------------------------------------------------------------ATATGGTAAAGTAGCTCCCGGGT-------------------------------------------------------------------------------------------------------------------------------------------------------------------------------------------------------------------------------- t1953248 1
----------------------------------------------------------------TATGGTAAAGTAGCTCCCGGGT-------------------------------------------------------------------------------------------------------------------------------------------------------------------------------------------------------------------------------- t2641314 1
----------------------------------------------------------------TATGGTAAAGTAGCTCCCGGGTG------------------------------------------------------------------------------------------------------------------------------------------------------------------------------------------------------------------------------- t3435165 1
-----------------------------------------------------------------ATGGTAAAGTAGCTCCCG----------------------------------------------------------------------------------------------------------------------------------------------------------------------------------------------------------------------------------- t1314802 1
-------------------------------------------------------------------------------CCCGGGTGGGGAACGACTCCT------------------------------------------------------------------------------------------------------------------------------------------------------------------------------------------------------------------ t4248385 1
-------------------------------------------------------------------------------CCCGGGTGGGGAACGACTCCTT----------------------------------------------------------------------------------------------------------------------------------------------------------------------------------------------------------------- t4226328 1
-------------------------------------------------------------------------------CCCGGGTGGGGAACGACTCCTTT---------------------------------------------------------------------------------------------------------------------------------------------------------------------------------------------------------------- t3397025 1
-------------------------------------------------------------------------------------------------------ATGGGTGTCGCAATGGCTCTA------------------------------------------------------------------------------------------------------------------------------------------------------------------------------------------ t3520483 1
-----------------------------------------------------------------------------------------------------------------------------------------------------------------------------------------------------------------------------------------------------AGTTAGAACTCGGATTTCTGGC------------------------------------------- t0949215 2
-----------------------------------------------------------------------------------------------------------------------------------------------------------------------------------------------------------------------------------------------------AGTTAGAACTCGGATTTCTGGCCT----------------------------------------- t1032093 2
-----------------------------------------------------------------------------------------------------------------------------------------------------------------------------------------------------------------------------------------------------AGTTAGAACTCGGATTTCTGGCCTA---------------------------------------- t0180692 7
------------------------------------------------------------------------------------------------------------------------------------------------------------------------------------------------------------------------------------------------------GTTAGAACTCGGATTTCTGGCC------------------------------------------ t0398847 3
------------------------------------------------------------------------------------------------------------------------------------------------------------------------------------------------------------------------------------------------------GTTAGAACTCGGATTTCTGGCCT----------------------------------------- t2114880 1
------------------------------------------------------------------------------------------------------------------------------------------------------------------------------------------------------------------------------------------------------GTTAGAACTCGGATTTCTGGCCTA---------------------------------------- t0324681 4
------------------------------------------------------------------------------------------------------------------------------------------------------------------------------------------------------------------------------------------------------GTTAGAACTCGGATTTCTGGCCTAT--------------------------------------- t2170797 1
-------------------------------------------------------------------------------------------------------------------------------------------------------------------------------------------------------------------------------------------------------TTAGAACTCGGATTTCTGG-------------------------------------------- t3929691 1
-------------------------------------------------------------------------------------------------------------------------------------------------------------------------------------------------------------------------------------------------------TTAGAACTCGGATTTCTGGCC------------------------------------------ t0544996 3
-------------------------------------------------------------------------------------------------------------------------------------------------------------------------------------------------------------------------------------------------------TTAGAACTCGGATTTCTGGCCT----------------------------------------- t2851119 1
--------------------------------------------------------------------------------------------------------------------------------------------------------------------------------------------------------------------------------------------------------TAGAACTCGGATTTCTGGCCT----------------------------------------- t3529242 1
---------------------------------------------------------------------------------------------------------------------------------------------------------------------------------------------------------------------------------------------------------AGAACTCGGATTTCTGGCCTATTT------------------------------------- t0951947 2
----------------------------------------------------------------------------------------------------------------------------------------------------------------------------------------------------------------------------------------------------------GAACTCGGATTTCTGGCCTATTTT------------------------------------ t3352836 1
-----------------------------------------------------------------------------------------------------------------------------------------------------------------------------------------------------------------------------------------------------------AACTCGGATTTCTGGCCTATTTT------------------------------------ t1428369 1
------------------------------------------------------------------------------------------------------------------------------------------------------------------------------------------------------------------------------------------------------------ACTCGGATTTCTGGCCTAT--------------------------------------- t3630352 1
---------------------------------------------------------------------------------------------------------------------------------------------------------------------------------------------------------------------------------------------------------------CGGATTTCTGGCCTATTTTATTTT------------------------------- t3495219 1
--------------------------------------------------------------------------------------------------------------------------------------------------------------------------------------------------------------------------------------------------------------------------------TTATTTTGGTAGTTCGATCGTGGAA------------- t2829194 1
-----------------------------------------------------------------------------------------------------------------------------------------------------------------------------------------------------------------------------------------------------------------------------------TTTTGGTAGTTCGATCGTGG--------------- t1947151 1
-----------------------------------------------------------------------------------------------------------------------------------------------------------------------------------------------------------------------------------------------------------------------------------TTTTGGTAGTTCGATCGTGGA-------------- t0682529 2
-----------------------------------------------------------------------------------------------------------------------------------------------------------------------------------------------------------------------------------------------------------------------------------TTTTGGTAGTTCGATCGTGGAA------------- t1127494 1
------------------------------------------------------------------------------------------------------------------------------------------------------------------------------------------------------------------------------------------------------------------------------------TTTGGTAGTTCGATCGTGGAA------------- t0214915 6
------------------------------------------------------------------------------------------------------------------------------------------------------------------------------------------------------------------------------------------------------------------------------------TTTGGTAGTTCGATCGTGGAAT------------ t1515111 1
-------------------------------------------------------------------------------------------------------------------------------------------------------------------------------------------------------------------------------------------------------------------------------------TTGGTAGTTCGATCGTGGA-------------- t0678858 2
-------------------------------------------------------------------------------------------------------------------------------------------------------------------------------------------------------------------------------------------------------------------------------------TTGGTAGTTCGATCGTGGAA------------- t0923139 2
-------------------------------------------------------------------------------------------------------------------------------------------------------------------------------------------------------------------------------------------------------------------------------------TTGGTAGTTCGATCGTGGAATTTAT-------- t3169835 1
--------------------------------------------------------------------------------------------------------------------------------------------------------------------------------------------------------------------------------------------------------------------------------------TGGTAGTTCGATCGTGGA-------------- t0778551 2
--------------------------------------------------------------------------------------------------------------------------------------------------------------------------------------------------------------------------------------------------------------------------------------TGGTAGTTCGATCGTGGAA------------- t0077575 15
--------------------------------------------------------------------------------------------------------------------------------------------------------------------------------------------------------------------------------------------------------------------------------------TGGTAGTTCGATCGTGGAATT----------- t0908280 2
--------------------------------------------------------------------------------------------------------------------------------------------------------------------------------------------------------------------------------------------------------------------------------------TGGTAGTTCGATCGTGGAATTT---------- t0031273 32
--------------------------------------------------------------------------------------------------------------------------------------------------------------------------------------------------------------------------------------------------------------------------------------TGGTAGTTCGATCGTGGAATTTA--------- t0038326 27
--------------------------------------------------------------------------------------------------------------------------------------------------------------------------------------------------------------------------------------------------------------------------------------TGGTAGTTCGATCGTGGAATTTAT-------- t1066937 2
---------------------------------------------------------------------------------------------------------------------------------------------------------------------------------------------------------------------------------------------------------------------------------------GGTAGTTCGATCGTGGAA------------- t0000091 3768
---------------------------------------------------------------------------------------------------------------------------------------------------------------------------------------------------------------------------------------------------------------------------------------GGTAGTTCGATCGTGGAAT------------ t0000168 1925
---------------------------------------------------------------------------------------------------------------------------------------------------------------------------------------------------------------------------------------------------------------------------------------GGTAGTTCGATCGTGGAATT----------- t0000038 9655
---------------------------------------------------------------------------------------------------------------------------------------------------------------------------------------------------------------------------------------------------------------------------------------GGTAGTTCGATCGTGGAATTT---------- t0000007 111616
---------------------------------------------------------------------------------------------------------------------------------------------------------------------------------------------------------------------------------------------------------------------------------------GGTAGTTCGATCGTGGAATTTA--------- t0000011 52469
---------------------------------------------------------------------------------------------------------------------------------------------------------------------------------------------------------------------------------------------------------------------------------------GGTAGTTCGATCGTGGAATTTAT-------- t0000063 5769
---------------------------------------------------------------------------------------------------------------------------------------------------------------------------------------------------------------------------------------------------------------------------------------GGTAGTTCGATCGTGGAATTTATT------- t0000613 648
---------------------------------------------------------------------------------------------------------------------------------------------------------------------------------------------------------------------------------------------------------------------------------------GGTAGTTCGATCGTGGAATTTATTT------ t0002619 219
----------------------------------------------------------------------------------------------------------------------------------------------------------------------------------------------------------------------------------------------------------------------------------------GTAGTTCGATCGTGGAAT------------ t3104147 1
----------------------------------------------------------------------------------------------------------------------------------------------------------------------------------------------------------------------------------------------------------------------------------------GTAGTTCGATCGTGGAATT----------- t0196927 7
----------------------------------------------------------------------------------------------------------------------------------------------------------------------------------------------------------------------------------------------------------------------------------------GTAGTTCGATCGTGGAATTT---------- t0019428 48
----------------------------------------------------------------------------------------------------------------------------------------------------------------------------------------------------------------------------------------------------------------------------------------GTAGTTCGATCGTGGAATTTA--------- t0041618 26
----------------------------------------------------------------------------------------------------------------------------------------------------------------------------------------------------------------------------------------------------------------------------------------GTAGTTCGATCGTGGAATTTAT-------- t0740698 2
----------------------------------------------------------------------------------------------------------------------------------------------------------------------------------------------------------------------------------------------------------------------------------------GTAGTTCGATCGTGGAATTTATT------- t1156251 1
------------------------------------------------------------------------------------------------------------------------------------------------------------------------------------------------------------------------------------------------------------------------------------------AGTTCGATCGTGGAATTT---------- t2955705 1
------------------------------------------------------------------------------------------------------------------------------------------------------------------------------------------------------------------------------------------------------------------------------------------AGTTCGATCGTGGAATTTA--------- t0535070 3
-------------------------------------------------------------------------------------------------------------------------------------------------------------------------------------------------------------------------------------------------------------------------------------------GTTCGATCGTGGAATTTA--------- t0603068 2
-------------------------------------------------------------------------------------------------------------------------------------------------------------------------------------------------------------------------------------------------------------------------------------------GTTCGATCGTGGAATTTAT-------- t1196502 1
-------------------------------------------------------------------------------------------------------------------------------------------------------------------------------------------------------------------------------------------------------------------------------------------GTTCGATCGTGGAATTTATTTC----- t1579826 1
--------------------------------------------------------------------------------------------------------------------------------------------------------------------------------------------------------------------------------------------------------------------------------------------TTCGATCGTGGAATTTATTTCTT--- t2740871 1
//
pas-mir2b 
TAGATCGGGATCGGGCCCACGACGAACTACTGTAGGGAGTTTATTAAAACCATTGAATTCGGAATATGGTAAAGTAGCTCCCGGGTGGGGAACGACTCCTTTGATGGGTGTCGCAATGGCTCTATTTGCGGTATTTTTATCTATTATTTTGGAGATTTATAATTCTTCCGTTTTATTGGATGGAATTTCAATGAATTAAATCTATAAGAACCACAAAGTCCTAGCTTTTAAATAAAAAATCAATCAGTTAGAACTCGGATTTCTGGCCTATTTTATTTTGGTAGTTCGATCGTGGAATTTATTTCTTTCT pas-mir2b 186314     precision: 0.9996564
.(((..(((((.((..(((((((((((((((((((((((((((..........)))))))(((((((.(((((..(((((((.....)))).((((.(((.....))).)))).....)))...))))).))))))).........(((((.(((((((..((((((((((((....)))))))).......))))))))))).))))).(((..((((((.((.((((((................)))))))).)))))).))))))))........))))))))).))))))..)).)))))..)))
***************************************************************************************************************************************************************************************************************************************************************************************GGTAGTTCGATCGTGGAATTT********** pas-mir2b-3p 186250
-------GGATCGGGCCCACGACGAA-------------------------------------------------------------------------------------------------------------------------------------------------------------------------------------------------------------------------------------------------------------------------------------------- t1977075 1
-----------------------GAACTACTGTAGGGAGTTTA--------------------------------------------------------------------------------------------------------------------------------------------------------------------------------------------------------------------------------------------------------------------------- t3206499 1
--------------------------CTACTGTAGGGAGTTTATTAA----------------------------------------------------------------------------------------------------------------------------------------------------------------------------------------------------------------------------------------------------------------------- t2109994 1
--------------------------CTACTGTAGGGAGTTTATTAAAACC------------------------------------------------------------------------------------------------------------------------------------------------------------------------------------------------------------------------------------------------------------------- t3885673 1
--------------------------------------------TAAAACCATTGAATTCGGAAT----------------------------------------------------------------------------------------------------------------------------------------------------------------------------------------------------------------------------------------------------- t1817039 1
---------------------------------------------AAAACCATTGAATTCGGAATA---------------------------------------------------------------------------------------------------------------------------------------------------------------------------------------------------------------------------------------------------- t2487325 1
-------------------------------------------------CCATTGAATTCGGAATATGGTA----------------------------------------------------------------------------------------------------------------------------------------------------------------------------------------------------------------------------------------------- t3669467 1
--------------------------------------------------CATTGAATTCGGAATATGGTA----------------------------------------------------------------------------------------------------------------------------------------------------------------------------------------------------------------------------------------------- t3563688 1
-----------------------------------------------------TGAATTCGGAATATGGTAAAGTA------------------------------------------------------------------------------------------------------------------------------------------------------------------------------------------------------------------------------------------ t4157663 1
-----------------------------------------------------TGAATTCGGAATATGGTAAAGTAG----------------------------------------------------------------------------------------------------------------------------------------------------------------------------------------------------------------------------------------- t3061286 1
---------------------------------------------------------TTCGGAATATGGTAAAGTAGC---------------------------------------------------------------------------------------------------------------------------------------------------------------------------------------------------------------------------------------- t3716963 1
-----------------------------------------------------------CGGAATATGGTAAAGTAGC---------------------------------------------------------------------------------------------------------------------------------------------------------------------------------------------------------------------------------------- t4144333 1
---------------------------------------------------------------ATATGGTAAAGTAGCTCCCGG---------------------------------------------------------------------------------------------------------------------------------------------------------------------------------------------------------------------------------- t1840487 1
---------------------------------------------------------------ATATGGTAAAGTAGCTCCCGGG--------------------------------------------------------------------------------------------------------------------------------------------------------------------------------------------------------------------------------- t3033168 1
---------------------------------------------------------------ATATGGTAAAGTAGCTCCCGGGT-------------------------------------------------------------------------------------------------------------------------------------------------------------------------------------------------------------------------------- t1953248 1
----------------------------------------------------------------TATGGTAAAGTAGCTCCCGGGT-------------------------------------------------------------------------------------------------------------------------------------------------------------------------------------------------------------------------------- t2641314 1
----------------------------------------------------------------TATGGTAAAGTAGCTCCCGGGTG------------------------------------------------------------------------------------------------------------------------------------------------------------------------------------------------------------------------------- t3435165 1
-----------------------------------------------------------------ATGGTAAAGTAGCTCCCG----------------------------------------------------------------------------------------------------------------------------------------------------------------------------------------------------------------------------------- t1314802 1
-------------------------------------------------------------------------------CCCGGGTGGGGAACGACTCCT------------------------------------------------------------------------------------------------------------------------------------------------------------------------------------------------------------------ t4248385 1
-------------------------------------------------------------------------------CCCGGGTGGGGAACGACTCCTT----------------------------------------------------------------------------------------------------------------------------------------------------------------------------------------------------------------- t4226328 1
-------------------------------------------------------------------------------CCCGGGTGGGGAACGACTCCTTT---------------------------------------------------------------------------------------------------------------------------------------------------------------------------------------------------------------- t3397025 1
-------------------------------------------------------------------------------------------------------ATGGGTGTCGCAATGGCTCTA------------------------------------------------------------------------------------------------------------------------------------------------------------------------------------------ t3520483 1
-----------------------------------------------------------------------------------------------------------------------------------------------------------------------------------------------------------------------------------------------------AGTTAGAACTCGGATTTCTGGC------------------------------------------- t0949215 2
-----------------------------------------------------------------------------------------------------------------------------------------------------------------------------------------------------------------------------------------------------AGTTAGAACTCGGATTTCTGGCCT----------------------------------------- t1032093 2
-----------------------------------------------------------------------------------------------------------------------------------------------------------------------------------------------------------------------------------------------------AGTTAGAACTCGGATTTCTGGCCTA---------------------------------------- t0180692 7
------------------------------------------------------------------------------------------------------------------------------------------------------------------------------------------------------------------------------------------------------GTTAGAACTCGGATTTCTGGCC------------------------------------------ t0398847 3
------------------------------------------------------------------------------------------------------------------------------------------------------------------------------------------------------------------------------------------------------GTTAGAACTCGGATTTCTGGCCT----------------------------------------- t2114880 1
------------------------------------------------------------------------------------------------------------------------------------------------------------------------------------------------------------------------------------------------------GTTAGAACTCGGATTTCTGGCCTA---------------------------------------- t0324681 4
------------------------------------------------------------------------------------------------------------------------------------------------------------------------------------------------------------------------------------------------------GTTAGAACTCGGATTTCTGGCCTAT--------------------------------------- t2170797 1
-------------------------------------------------------------------------------------------------------------------------------------------------------------------------------------------------------------------------------------------------------TTAGAACTCGGATTTCTGG-------------------------------------------- t3929691 1
-------------------------------------------------------------------------------------------------------------------------------------------------------------------------------------------------------------------------------------------------------TTAGAACTCGGATTTCTGGCC------------------------------------------ t0544996 3
-------------------------------------------------------------------------------------------------------------------------------------------------------------------------------------------------------------------------------------------------------TTAGAACTCGGATTTCTGGCCT----------------------------------------- t2851119 1
--------------------------------------------------------------------------------------------------------------------------------------------------------------------------------------------------------------------------------------------------------TAGAACTCGGATTTCTGGCCT----------------------------------------- t3529242 1
---------------------------------------------------------------------------------------------------------------------------------------------------------------------------------------------------------------------------------------------------------AGAACTCGGATTTCTGGCCTATTT------------------------------------- t0951947 2
----------------------------------------------------------------------------------------------------------------------------------------------------------------------------------------------------------------------------------------------------------GAACTCGGATTTCTGGCCTATTTT------------------------------------ t3352836 1
-----------------------------------------------------------------------------------------------------------------------------------------------------------------------------------------------------------------------------------------------------------AACTCGGATTTCTGGCCTATTTT------------------------------------ t1428369 1
------------------------------------------------------------------------------------------------------------------------------------------------------------------------------------------------------------------------------------------------------------ACTCGGATTTCTGGCCTAT--------------------------------------- t3630352 1
---------------------------------------------------------------------------------------------------------------------------------------------------------------------------------------------------------------------------------------------------------------CGGATTTCTGGCCTATTTTATTTT------------------------------- t3495219 1
--------------------------------------------------------------------------------------------------------------------------------------------------------------------------------------------------------------------------------------------------------------------------------TTATTTTGGTAGTTCGATCGTGGAA------------- t2829194 1
-----------------------------------------------------------------------------------------------------------------------------------------------------------------------------------------------------------------------------------------------------------------------------------TTTTGGTAGTTCGATCGTGG--------------- t1947151 1
-----------------------------------------------------------------------------------------------------------------------------------------------------------------------------------------------------------------------------------------------------------------------------------TTTTGGTAGTTCGATCGTGGA-------------- t0682529 2
-----------------------------------------------------------------------------------------------------------------------------------------------------------------------------------------------------------------------------------------------------------------------------------TTTTGGTAGTTCGATCGTGGAA------------- t1127494 1
------------------------------------------------------------------------------------------------------------------------------------------------------------------------------------------------------------------------------------------------------------------------------------TTTGGTAGTTCGATCGTGGAA------------- t0214915 6
------------------------------------------------------------------------------------------------------------------------------------------------------------------------------------------------------------------------------------------------------------------------------------TTTGGTAGTTCGATCGTGGAAT------------ t1515111 1
-------------------------------------------------------------------------------------------------------------------------------------------------------------------------------------------------------------------------------------------------------------------------------------TTGGTAGTTCGATCGTGGA-------------- t0678858 2
-------------------------------------------------------------------------------------------------------------------------------------------------------------------------------------------------------------------------------------------------------------------------------------TTGGTAGTTCGATCGTGGAA------------- t0923139 2
-------------------------------------------------------------------------------------------------------------------------------------------------------------------------------------------------------------------------------------------------------------------------------------TTGGTAGTTCGATCGTGGAATTTAT-------- t3169835 1
--------------------------------------------------------------------------------------------------------------------------------------------------------------------------------------------------------------------------------------------------------------------------------------TGGTAGTTCGATCGTGGA-------------- t0778551 2
--------------------------------------------------------------------------------------------------------------------------------------------------------------------------------------------------------------------------------------------------------------------------------------TGGTAGTTCGATCGTGGAA------------- t0077575 15
--------------------------------------------------------------------------------------------------------------------------------------------------------------------------------------------------------------------------------------------------------------------------------------TGGTAGTTCGATCGTGGAATT----------- t0908280 2
--------------------------------------------------------------------------------------------------------------------------------------------------------------------------------------------------------------------------------------------------------------------------------------TGGTAGTTCGATCGTGGAATTT---------- t0031273 32
--------------------------------------------------------------------------------------------------------------------------------------------------------------------------------------------------------------------------------------------------------------------------------------TGGTAGTTCGATCGTGGAATTTA--------- t0038326 27
--------------------------------------------------------------------------------------------------------------------------------------------------------------------------------------------------------------------------------------------------------------------------------------TGGTAGTTCGATCGTGGAATTTAT-------- t1066937 2
---------------------------------------------------------------------------------------------------------------------------------------------------------------------------------------------------------------------------------------------------------------------------------------GGTAGTTCGATCGTGGAA------------- t0000091 3768
---------------------------------------------------------------------------------------------------------------------------------------------------------------------------------------------------------------------------------------------------------------------------------------GGTAGTTCGATCGTGGAAT------------ t0000168 1925
---------------------------------------------------------------------------------------------------------------------------------------------------------------------------------------------------------------------------------------------------------------------------------------GGTAGTTCGATCGTGGAATT----------- t0000038 9655
---------------------------------------------------------------------------------------------------------------------------------------------------------------------------------------------------------------------------------------------------------------------------------------GGTAGTTCGATCGTGGAATTT---------- t0000007 111616
---------------------------------------------------------------------------------------------------------------------------------------------------------------------------------------------------------------------------------------------------------------------------------------GGTAGTTCGATCGTGGAATTTA--------- t0000011 52469
---------------------------------------------------------------------------------------------------------------------------------------------------------------------------------------------------------------------------------------------------------------------------------------GGTAGTTCGATCGTGGAATTTAT-------- t0000063 5769
---------------------------------------------------------------------------------------------------------------------------------------------------------------------------------------------------------------------------------------------------------------------------------------GGTAGTTCGATCGTGGAATTTATT------- t0000613 648
---------------------------------------------------------------------------------------------------------------------------------------------------------------------------------------------------------------------------------------------------------------------------------------GGTAGTTCGATCGTGGAATTTATTT------ t0002619 219
----------------------------------------------------------------------------------------------------------------------------------------------------------------------------------------------------------------------------------------------------------------------------------------GTAGTTCGATCGTGGAAT------------ t3104147 1
----------------------------------------------------------------------------------------------------------------------------------------------------------------------------------------------------------------------------------------------------------------------------------------GTAGTTCGATCGTGGAATT----------- t0196927 7
----------------------------------------------------------------------------------------------------------------------------------------------------------------------------------------------------------------------------------------------------------------------------------------GTAGTTCGATCGTGGAATTT---------- t0019428 48
----------------------------------------------------------------------------------------------------------------------------------------------------------------------------------------------------------------------------------------------------------------------------------------GTAGTTCGATCGTGGAATTTA--------- t0041618 26
----------------------------------------------------------------------------------------------------------------------------------------------------------------------------------------------------------------------------------------------------------------------------------------GTAGTTCGATCGTGGAATTTAT-------- t0740698 2
----------------------------------------------------------------------------------------------------------------------------------------------------------------------------------------------------------------------------------------------------------------------------------------GTAGTTCGATCGTGGAATTTATT------- t1156251 1
------------------------------------------------------------------------------------------------------------------------------------------------------------------------------------------------------------------------------------------------------------------------------------------AGTTCGATCGTGGAATTT---------- t2955705 1
------------------------------------------------------------------------------------------------------------------------------------------------------------------------------------------------------------------------------------------------------------------------------------------AGTTCGATCGTGGAATTTA--------- t0535070 3
-------------------------------------------------------------------------------------------------------------------------------------------------------------------------------------------------------------------------------------------------------------------------------------------GTTCGATCGTGGAATTTA--------- t0603068 2
-------------------------------------------------------------------------------------------------------------------------------------------------------------------------------------------------------------------------------------------------------------------------------------------GTTCGATCGTGGAATTTAT-------- t1196502 1
-------------------------------------------------------------------------------------------------------------------------------------------------------------------------------------------------------------------------------------------------------------------------------------------GTTCGATCGTGGAATTTATTTC----- t1579826 1
--------------------------------------------------------------------------------------------------------------------------------------------------------------------------------------------------------------------------------------------------------------------------------------------TTCGATCGTGGAATTTATTTCTT--- t2740871 1
//

pas-mir2c 
TAGATCGGGATCGGGCCCACGACGAACTACTGTAGGGAGTTTATTAAAACCATTGAATTCGGAATATGGTAAAGTAGCTCCCGGGTGGGGAACGACTCCTTTGATGGGTGTCGCAATGGCTCTATTTGCGGTATTTTTATCTATTATTTTGGAGATTTATAATTCTTCCGTTTTATTGGATGGAATTTCAATGAATTAAATCTATAAGAACCACAAAGTCCTAGCTTTTAAATAAAAAATCAATCAGTTAGAACTCGGATTTCTGGCCTATTTTATTTTGGTAGTTCGATCGTGGAATTTATTTCTTTCT pas-mir2c 186314     precision: 0.9996564
.(((..(((((.((..(((((((((((((((((((((((((((..........)))))))(((((((.(((((..(((((((.....)))).((((.(((.....))).)))).....)))...))))).))))))).........(((((.(((((((..((((((((((((....)))))))).......))))))))))).))))).(((..((((((.((.((((((................)))))))).)))))).))))))))........))))))))).))))))..)).)))))..)))
***************************************************************************************************************************************************************************************************************************************************************************************GGTAGTTCGATCGTGGAATTT********** pas-mir2c-3p 186250
-------GGATCGGGCCCACGACGAA-------------------------------------------------------------------------------------------------------------------------------------------------------------------------------------------------------------------------------------------------------------------------------------------- t1977075 1
-----------------------GAACTACTGTAGGGAGTTTA--------------------------------------------------------------------------------------------------------------------------------------------------------------------------------------------------------------------------------------------------------------------------- t3206499 1
--------------------------CTACTGTAGGGAGTTTATTAA----------------------------------------------------------------------------------------------------------------------------------------------------------------------------------------------------------------------------------------------------------------------- t2109994 1
--------------------------CTACTGTAGGGAGTTTATTAAAACC------------------------------------------------------------------------------------------------------------------------------------------------------------------------------------------------------------------------------------------------------------------- t3885673 1
--------------------------------------------TAAAACCATTGAATTCGGAAT----------------------------------------------------------------------------------------------------------------------------------------------------------------------------------------------------------------------------------------------------- t1817039 1
---------------------------------------------AAAACCATTGAATTCGGAATA---------------------------------------------------------------------------------------------------------------------------------------------------------------------------------------------------------------------------------------------------- t2487325 1
-------------------------------------------------CCATTGAATTCGGAATATGGTA----------------------------------------------------------------------------------------------------------------------------------------------------------------------------------------------------------------------------------------------- t3669467 1
--------------------------------------------------CATTGAATTCGGAATATGGTA----------------------------------------------------------------------------------------------------------------------------------------------------------------------------------------------------------------------------------------------- t3563688 1
-----------------------------------------------------TGAATTCGGAATATGGTAAAGTA------------------------------------------------------------------------------------------------------------------------------------------------------------------------------------------------------------------------------------------ t4157663 1
-----------------------------------------------------TGAATTCGGAATATGGTAAAGTAG----------------------------------------------------------------------------------------------------------------------------------------------------------------------------------------------------------------------------------------- t3061286 1
---------------------------------------------------------TTCGGAATATGGTAAAGTAGC---------------------------------------------------------------------------------------------------------------------------------------------------------------------------------------------------------------------------------------- t3716963 1
-----------------------------------------------------------CGGAATATGGTAAAGTAGC---------------------------------------------------------------------------------------------------------------------------------------------------------------------------------------------------------------------------------------- t4144333 1
---------------------------------------------------------------ATATGGTAAAGTAGCTCCCGG---------------------------------------------------------------------------------------------------------------------------------------------------------------------------------------------------------------------------------- t1840487 1
---------------------------------------------------------------ATATGGTAAAGTAGCTCCCGGG--------------------------------------------------------------------------------------------------------------------------------------------------------------------------------------------------------------------------------- t3033168 1
---------------------------------------------------------------ATATGGTAAAGTAGCTCCCGGGT-------------------------------------------------------------------------------------------------------------------------------------------------------------------------------------------------------------------------------- t1953248 1
----------------------------------------------------------------TATGGTAAAGTAGCTCCCGGGT-------------------------------------------------------------------------------------------------------------------------------------------------------------------------------------------------------------------------------- t2641314 1
----------------------------------------------------------------TATGGTAAAGTAGCTCCCGGGTG------------------------------------------------------------------------------------------------------------------------------------------------------------------------------------------------------------------------------- t3435165 1
-----------------------------------------------------------------ATGGTAAAGTAGCTCCCG----------------------------------------------------------------------------------------------------------------------------------------------------------------------------------------------------------------------------------- t1314802 1
-------------------------------------------------------------------------------CCCGGGTGGGGAACGACTCCT------------------------------------------------------------------------------------------------------------------------------------------------------------------------------------------------------------------ t4248385 1
-------------------------------------------------------------------------------CCCGGGTGGGGAACGACTCCTT----------------------------------------------------------------------------------------------------------------------------------------------------------------------------------------------------------------- t4226328 1
-------------------------------------------------------------------------------CCCGGGTGGGGAACGACTCCTTT---------------------------------------------------------------------------------------------------------------------------------------------------------------------------------------------------------------- t3397025 1
-------------------------------------------------------------------------------------------------------ATGGGTGTCGCAATGGCTCTA------------------------------------------------------------------------------------------------------------------------------------------------------------------------------------------ t3520483 1
-----------------------------------------------------------------------------------------------------------------------------------------------------------------------------------------------------------------------------------------------------AGTTAGAACTCGGATTTCTGGC------------------------------------------- t0949215 2
-----------------------------------------------------------------------------------------------------------------------------------------------------------------------------------------------------------------------------------------------------AGTTAGAACTCGGATTTCTGGCCT----------------------------------------- t1032093 2
-----------------------------------------------------------------------------------------------------------------------------------------------------------------------------------------------------------------------------------------------------AGTTAGAACTCGGATTTCTGGCCTA---------------------------------------- t0180692 7
------------------------------------------------------------------------------------------------------------------------------------------------------------------------------------------------------------------------------------------------------GTTAGAACTCGGATTTCTGGCC------------------------------------------ t0398847 3
------------------------------------------------------------------------------------------------------------------------------------------------------------------------------------------------------------------------------------------------------GTTAGAACTCGGATTTCTGGCCT----------------------------------------- t2114880 1
------------------------------------------------------------------------------------------------------------------------------------------------------------------------------------------------------------------------------------------------------GTTAGAACTCGGATTTCTGGCCTA---------------------------------------- t0324681 4
------------------------------------------------------------------------------------------------------------------------------------------------------------------------------------------------------------------------------------------------------GTTAGAACTCGGATTTCTGGCCTAT--------------------------------------- t2170797 1
-------------------------------------------------------------------------------------------------------------------------------------------------------------------------------------------------------------------------------------------------------TTAGAACTCGGATTTCTGG-------------------------------------------- t3929691 1
-------------------------------------------------------------------------------------------------------------------------------------------------------------------------------------------------------------------------------------------------------TTAGAACTCGGATTTCTGGCC------------------------------------------ t0544996 3
-------------------------------------------------------------------------------------------------------------------------------------------------------------------------------------------------------------------------------------------------------TTAGAACTCGGATTTCTGGCCT----------------------------------------- t2851119 1
--------------------------------------------------------------------------------------------------------------------------------------------------------------------------------------------------------------------------------------------------------TAGAACTCGGATTTCTGGCCT----------------------------------------- t3529242 1
---------------------------------------------------------------------------------------------------------------------------------------------------------------------------------------------------------------------------------------------------------AGAACTCGGATTTCTGGCCTATTT------------------------------------- t0951947 2
----------------------------------------------------------------------------------------------------------------------------------------------------------------------------------------------------------------------------------------------------------GAACTCGGATTTCTGGCCTATTTT------------------------------------ t3352836 1
-----------------------------------------------------------------------------------------------------------------------------------------------------------------------------------------------------------------------------------------------------------AACTCGGATTTCTGGCCTATTTT------------------------------------ t1428369 1
------------------------------------------------------------------------------------------------------------------------------------------------------------------------------------------------------------------------------------------------------------ACTCGGATTTCTGGCCTAT--------------------------------------- t3630352 1
---------------------------------------------------------------------------------------------------------------------------------------------------------------------------------------------------------------------------------------------------------------CGGATTTCTGGCCTATTTTATTTT------------------------------- t3495219 1
--------------------------------------------------------------------------------------------------------------------------------------------------------------------------------------------------------------------------------------------------------------------------------TTATTTTGGTAGTTCGATCGTGGAA------------- t2829194 1
-----------------------------------------------------------------------------------------------------------------------------------------------------------------------------------------------------------------------------------------------------------------------------------TTTTGGTAGTTCGATCGTGG--------------- t1947151 1
-----------------------------------------------------------------------------------------------------------------------------------------------------------------------------------------------------------------------------------------------------------------------------------TTTTGGTAGTTCGATCGTGGA-------------- t0682529 2
-----------------------------------------------------------------------------------------------------------------------------------------------------------------------------------------------------------------------------------------------------------------------------------TTTTGGTAGTTCGATCGTGGAA------------- t1127494 1
------------------------------------------------------------------------------------------------------------------------------------------------------------------------------------------------------------------------------------------------------------------------------------TTTGGTAGTTCGATCGTGGAA------------- t0214915 6
------------------------------------------------------------------------------------------------------------------------------------------------------------------------------------------------------------------------------------------------------------------------------------TTTGGTAGTTCGATCGTGGAAT------------ t1515111 1
-------------------------------------------------------------------------------------------------------------------------------------------------------------------------------------------------------------------------------------------------------------------------------------TTGGTAGTTCGATCGTGGA-------------- t0678858 2
-------------------------------------------------------------------------------------------------------------------------------------------------------------------------------------------------------------------------------------------------------------------------------------TTGGTAGTTCGATCGTGGAA------------- t0923139 2
-------------------------------------------------------------------------------------------------------------------------------------------------------------------------------------------------------------------------------------------------------------------------------------TTGGTAGTTCGATCGTGGAATTTAT-------- t3169835 1
--------------------------------------------------------------------------------------------------------------------------------------------------------------------------------------------------------------------------------------------------------------------------------------TGGTAGTTCGATCGTGGA-------------- t0778551 2
--------------------------------------------------------------------------------------------------------------------------------------------------------------------------------------------------------------------------------------------------------------------------------------TGGTAGTTCGATCGTGGAA------------- t0077575 15
--------------------------------------------------------------------------------------------------------------------------------------------------------------------------------------------------------------------------------------------------------------------------------------TGGTAGTTCGATCGTGGAATT----------- t0908280 2
--------------------------------------------------------------------------------------------------------------------------------------------------------------------------------------------------------------------------------------------------------------------------------------TGGTAGTTCGATCGTGGAATTT---------- t0031273 32
--------------------------------------------------------------------------------------------------------------------------------------------------------------------------------------------------------------------------------------------------------------------------------------TGGTAGTTCGATCGTGGAATTTA--------- t0038326 27
--------------------------------------------------------------------------------------------------------------------------------------------------------------------------------------------------------------------------------------------------------------------------------------TGGTAGTTCGATCGTGGAATTTAT-------- t1066937 2
---------------------------------------------------------------------------------------------------------------------------------------------------------------------------------------------------------------------------------------------------------------------------------------GGTAGTTCGATCGTGGAA------------- t0000091 3768
---------------------------------------------------------------------------------------------------------------------------------------------------------------------------------------------------------------------------------------------------------------------------------------GGTAGTTCGATCGTGGAAT------------ t0000168 1925
---------------------------------------------------------------------------------------------------------------------------------------------------------------------------------------------------------------------------------------------------------------------------------------GGTAGTTCGATCGTGGAATT----------- t0000038 9655
---------------------------------------------------------------------------------------------------------------------------------------------------------------------------------------------------------------------------------------------------------------------------------------GGTAGTTCGATCGTGGAATTT---------- t0000007 111616
---------------------------------------------------------------------------------------------------------------------------------------------------------------------------------------------------------------------------------------------------------------------------------------GGTAGTTCGATCGTGGAATTTA--------- t0000011 52469
---------------------------------------------------------------------------------------------------------------------------------------------------------------------------------------------------------------------------------------------------------------------------------------GGTAGTTCGATCGTGGAATTTAT-------- t0000063 5769
---------------------------------------------------------------------------------------------------------------------------------------------------------------------------------------------------------------------------------------------------------------------------------------GGTAGTTCGATCGTGGAATTTATT------- t0000613 648
---------------------------------------------------------------------------------------------------------------------------------------------------------------------------------------------------------------------------------------------------------------------------------------GGTAGTTCGATCGTGGAATTTATTT------ t0002619 219
----------------------------------------------------------------------------------------------------------------------------------------------------------------------------------------------------------------------------------------------------------------------------------------GTAGTTCGATCGTGGAAT------------ t3104147 1
----------------------------------------------------------------------------------------------------------------------------------------------------------------------------------------------------------------------------------------------------------------------------------------GTAGTTCGATCGTGGAATT----------- t0196927 7
----------------------------------------------------------------------------------------------------------------------------------------------------------------------------------------------------------------------------------------------------------------------------------------GTAGTTCGATCGTGGAATTT---------- t0019428 48
----------------------------------------------------------------------------------------------------------------------------------------------------------------------------------------------------------------------------------------------------------------------------------------GTAGTTCGATCGTGGAATTTA--------- t0041618 26
----------------------------------------------------------------------------------------------------------------------------------------------------------------------------------------------------------------------------------------------------------------------------------------GTAGTTCGATCGTGGAATTTAT-------- t0740698 2
----------------------------------------------------------------------------------------------------------------------------------------------------------------------------------------------------------------------------------------------------------------------------------------GTAGTTCGATCGTGGAATTTATT------- t1156251 1
------------------------------------------------------------------------------------------------------------------------------------------------------------------------------------------------------------------------------------------------------------------------------------------AGTTCGATCGTGGAATTT---------- t2955705 1
------------------------------------------------------------------------------------------------------------------------------------------------------------------------------------------------------------------------------------------------------------------------------------------AGTTCGATCGTGGAATTTA--------- t0535070 3
-------------------------------------------------------------------------------------------------------------------------------------------------------------------------------------------------------------------------------------------------------------------------------------------GTTCGATCGTGGAATTTA--------- t0603068 2
-------------------------------------------------------------------------------------------------------------------------------------------------------------------------------------------------------------------------------------------------------------------------------------------GTTCGATCGTGGAATTTAT-------- t1196502 1
-------------------------------------------------------------------------------------------------------------------------------------------------------------------------------------------------------------------------------------------------------------------------------------------GTTCGATCGTGGAATTTATTTC----- t1579826 1
--------------------------------------------------------------------------------------------------------------------------------------------------------------------------------------------------------------------------------------------------------------------------------------------TTCGATCGTGGAATTTATTTCTT--- t2740871 1
//
pas-mir2d 
TAGATCGGGATCGGGCCCACGACGAACTACTGTAGGGAGTTTATTAAAACCATTGAATTCGGAATATGGTAAAGTAGCTCCCGGGTGGGGAACGACTCCTTTGATGGGTGTCGCAATGGCTCTATTTGCGGTATTTTTATCTATTATTTTGGAGATTTATAATTCTTCCGTTTTATTGGATGGAATTTCAATGAATTAAATCTATAAGAACCACAAAGTCCTAGCTTTTAAATAAAAAATCAATCAGTTAGAACTCGGATTTCTGGCCTATTTTATTTTGGTAGTTCGATCGTGGAATTTATTTCTTTCT pas-mir2d 186314     precision: 0.9996564
.(((..(((((.((..(((((((((((((((((((((((((((..........)))))))(((((((.(((((..(((((((.....)))).((((.(((.....))).)))).....)))...))))).))))))).........(((((.(((((((..((((((((((((....)))))))).......))))))))))).))))).(((..((((((.((.((((((................)))))))).)))))).))))))))........))))))))).))))))..)).)))))..)))
***************************************************************************************************************************************************************************************************************************************************************************************GGTAGTTCGATCGTGGAATTT********** pas-mir2d-3p 186250
-------GGATCGGGCCCACGACGAA-------------------------------------------------------------------------------------------------------------------------------------------------------------------------------------------------------------------------------------------------------------------------------------------- t1977075 1
-----------------------GAACTACTGTAGGGAGTTTA--------------------------------------------------------------------------------------------------------------------------------------------------------------------------------------------------------------------------------------------------------------------------- t3206499 1
--------------------------CTACTGTAGGGAGTTTATTAA----------------------------------------------------------------------------------------------------------------------------------------------------------------------------------------------------------------------------------------------------------------------- t2109994 1
--------------------------CTACTGTAGGGAGTTTATTAAAACC------------------------------------------------------------------------------------------------------------------------------------------------------------------------------------------------------------------------------------------------------------------- t3885673 1
--------------------------------------------TAAAACCATTGAATTCGGAAT----------------------------------------------------------------------------------------------------------------------------------------------------------------------------------------------------------------------------------------------------- t1817039 1
---------------------------------------------AAAACCATTGAATTCGGAATA---------------------------------------------------------------------------------------------------------------------------------------------------------------------------------------------------------------------------------------------------- t2487325 1
-------------------------------------------------CCATTGAATTCGGAATATGGTA----------------------------------------------------------------------------------------------------------------------------------------------------------------------------------------------------------------------------------------------- t3669467 1
--------------------------------------------------CATTGAATTCGGAATATGGTA----------------------------------------------------------------------------------------------------------------------------------------------------------------------------------------------------------------------------------------------- t3563688 1
-----------------------------------------------------TGAATTCGGAATATGGTAAAGTA------------------------------------------------------------------------------------------------------------------------------------------------------------------------------------------------------------------------------------------ t4157663 1
-----------------------------------------------------TGAATTCGGAATATGGTAAAGTAG----------------------------------------------------------------------------------------------------------------------------------------------------------------------------------------------------------------------------------------- t3061286 1
---------------------------------------------------------TTCGGAATATGGTAAAGTAGC---------------------------------------------------------------------------------------------------------------------------------------------------------------------------------------------------------------------------------------- t3716963 1
-----------------------------------------------------------CGGAATATGGTAAAGTAGC---------------------------------------------------------------------------------------------------------------------------------------------------------------------------------------------------------------------------------------- t4144333 1
---------------------------------------------------------------ATATGGTAAAGTAGCTCCCGG---------------------------------------------------------------------------------------------------------------------------------------------------------------------------------------------------------------------------------- t1840487 1
---------------------------------------------------------------ATATGGTAAAGTAGCTCCCGGG--------------------------------------------------------------------------------------------------------------------------------------------------------------------------------------------------------------------------------- t3033168 1
---------------------------------------------------------------ATATGGTAAAGTAGCTCCCGGGT-------------------------------------------------------------------------------------------------------------------------------------------------------------------------------------------------------------------------------- t1953248 1
----------------------------------------------------------------TATGGTAAAGTAGCTCCCGGGT-------------------------------------------------------------------------------------------------------------------------------------------------------------------------------------------------------------------------------- t2641314 1
----------------------------------------------------------------TATGGTAAAGTAGCTCCCGGGTG------------------------------------------------------------------------------------------------------------------------------------------------------------------------------------------------------------------------------- t3435165 1
-----------------------------------------------------------------ATGGTAAAGTAGCTCCCG----------------------------------------------------------------------------------------------------------------------------------------------------------------------------------------------------------------------------------- t1314802 1
-------------------------------------------------------------------------------CCCGGGTGGGGAACGACTCCT------------------------------------------------------------------------------------------------------------------------------------------------------------------------------------------------------------------ t4248385 1
-------------------------------------------------------------------------------CCCGGGTGGGGAACGACTCCTT----------------------------------------------------------------------------------------------------------------------------------------------------------------------------------------------------------------- t4226328 1
-------------------------------------------------------------------------------CCCGGGTGGGGAACGACTCCTTT---------------------------------------------------------------------------------------------------------------------------------------------------------------------------------------------------------------- t3397025 1
-------------------------------------------------------------------------------------------------------ATGGGTGTCGCAATGGCTCTA------------------------------------------------------------------------------------------------------------------------------------------------------------------------------------------ t3520483 1
-----------------------------------------------------------------------------------------------------------------------------------------------------------------------------------------------------------------------------------------------------AGTTAGAACTCGGATTTCTGGC------------------------------------------- t0949215 2
-----------------------------------------------------------------------------------------------------------------------------------------------------------------------------------------------------------------------------------------------------AGTTAGAACTCGGATTTCTGGCCT----------------------------------------- t1032093 2
-----------------------------------------------------------------------------------------------------------------------------------------------------------------------------------------------------------------------------------------------------AGTTAGAACTCGGATTTCTGGCCTA---------------------------------------- t0180692 7
------------------------------------------------------------------------------------------------------------------------------------------------------------------------------------------------------------------------------------------------------GTTAGAACTCGGATTTCTGGCC------------------------------------------ t0398847 3
------------------------------------------------------------------------------------------------------------------------------------------------------------------------------------------------------------------------------------------------------GTTAGAACTCGGATTTCTGGCCT----------------------------------------- t2114880 1
------------------------------------------------------------------------------------------------------------------------------------------------------------------------------------------------------------------------------------------------------GTTAGAACTCGGATTTCTGGCCTA---------------------------------------- t0324681 4
------------------------------------------------------------------------------------------------------------------------------------------------------------------------------------------------------------------------------------------------------GTTAGAACTCGGATTTCTGGCCTAT--------------------------------------- t2170797 1
-------------------------------------------------------------------------------------------------------------------------------------------------------------------------------------------------------------------------------------------------------TTAGAACTCGGATTTCTGG-------------------------------------------- t3929691 1
-------------------------------------------------------------------------------------------------------------------------------------------------------------------------------------------------------------------------------------------------------TTAGAACTCGGATTTCTGGCC------------------------------------------ t0544996 3
-------------------------------------------------------------------------------------------------------------------------------------------------------------------------------------------------------------------------------------------------------TTAGAACTCGGATTTCTGGCCT----------------------------------------- t2851119 1
--------------------------------------------------------------------------------------------------------------------------------------------------------------------------------------------------------------------------------------------------------TAGAACTCGGATTTCTGGCCT----------------------------------------- t3529242 1
---------------------------------------------------------------------------------------------------------------------------------------------------------------------------------------------------------------------------------------------------------AGAACTCGGATTTCTGGCCTATTT------------------------------------- t0951947 2
----------------------------------------------------------------------------------------------------------------------------------------------------------------------------------------------------------------------------------------------------------GAACTCGGATTTCTGGCCTATTTT------------------------------------ t3352836 1
-----------------------------------------------------------------------------------------------------------------------------------------------------------------------------------------------------------------------------------------------------------AACTCGGATTTCTGGCCTATTTT------------------------------------ t1428369 1
------------------------------------------------------------------------------------------------------------------------------------------------------------------------------------------------------------------------------------------------------------ACTCGGATTTCTGGCCTAT--------------------------------------- t3630352 1
---------------------------------------------------------------------------------------------------------------------------------------------------------------------------------------------------------------------------------------------------------------CGGATTTCTGGCCTATTTTATTTT------------------------------- t3495219 1
--------------------------------------------------------------------------------------------------------------------------------------------------------------------------------------------------------------------------------------------------------------------------------TTATTTTGGTAGTTCGATCGTGGAA------------- t2829194 1
-----------------------------------------------------------------------------------------------------------------------------------------------------------------------------------------------------------------------------------------------------------------------------------TTTTGGTAGTTCGATCGTGG--------------- t1947151 1
-----------------------------------------------------------------------------------------------------------------------------------------------------------------------------------------------------------------------------------------------------------------------------------TTTTGGTAGTTCGATCGTGGA-------------- t0682529 2
-----------------------------------------------------------------------------------------------------------------------------------------------------------------------------------------------------------------------------------------------------------------------------------TTTTGGTAGTTCGATCGTGGAA------------- t1127494 1
------------------------------------------------------------------------------------------------------------------------------------------------------------------------------------------------------------------------------------------------------------------------------------TTTGGTAGTTCGATCGTGGAA------------- t0214915 6
------------------------------------------------------------------------------------------------------------------------------------------------------------------------------------------------------------------------------------------------------------------------------------TTTGGTAGTTCGATCGTGGAAT------------ t1515111 1
-------------------------------------------------------------------------------------------------------------------------------------------------------------------------------------------------------------------------------------------------------------------------------------TTGGTAGTTCGATCGTGGA-------------- t0678858 2
-------------------------------------------------------------------------------------------------------------------------------------------------------------------------------------------------------------------------------------------------------------------------------------TTGGTAGTTCGATCGTGGAA------------- t0923139 2
-------------------------------------------------------------------------------------------------------------------------------------------------------------------------------------------------------------------------------------------------------------------------------------TTGGTAGTTCGATCGTGGAATTTAT-------- t3169835 1
--------------------------------------------------------------------------------------------------------------------------------------------------------------------------------------------------------------------------------------------------------------------------------------TGGTAGTTCGATCGTGGA-------------- t0778551 2
--------------------------------------------------------------------------------------------------------------------------------------------------------------------------------------------------------------------------------------------------------------------------------------TGGTAGTTCGATCGTGGAA------------- t0077575 15
--------------------------------------------------------------------------------------------------------------------------------------------------------------------------------------------------------------------------------------------------------------------------------------TGGTAGTTCGATCGTGGAATT----------- t0908280 2
--------------------------------------------------------------------------------------------------------------------------------------------------------------------------------------------------------------------------------------------------------------------------------------TGGTAGTTCGATCGTGGAATTT---------- t0031273 32
--------------------------------------------------------------------------------------------------------------------------------------------------------------------------------------------------------------------------------------------------------------------------------------TGGTAGTTCGATCGTGGAATTTA--------- t0038326 27
--------------------------------------------------------------------------------------------------------------------------------------------------------------------------------------------------------------------------------------------------------------------------------------TGGTAGTTCGATCGTGGAATTTAT-------- t1066937 2
---------------------------------------------------------------------------------------------------------------------------------------------------------------------------------------------------------------------------------------------------------------------------------------GGTAGTTCGATCGTGGAA------------- t0000091 3768
---------------------------------------------------------------------------------------------------------------------------------------------------------------------------------------------------------------------------------------------------------------------------------------GGTAGTTCGATCGTGGAAT------------ t0000168 1925
---------------------------------------------------------------------------------------------------------------------------------------------------------------------------------------------------------------------------------------------------------------------------------------GGTAGTTCGATCGTGGAATT----------- t0000038 9655
---------------------------------------------------------------------------------------------------------------------------------------------------------------------------------------------------------------------------------------------------------------------------------------GGTAGTTCGATCGTGGAATTT---------- t0000007 111616
---------------------------------------------------------------------------------------------------------------------------------------------------------------------------------------------------------------------------------------------------------------------------------------GGTAGTTCGATCGTGGAATTTA--------- t0000011 52469
---------------------------------------------------------------------------------------------------------------------------------------------------------------------------------------------------------------------------------------------------------------------------------------GGTAGTTCGATCGTGGAATTTAT-------- t0000063 5769
---------------------------------------------------------------------------------------------------------------------------------------------------------------------------------------------------------------------------------------------------------------------------------------GGTAGTTCGATCGTGGAATTTATT------- t0000613 648
---------------------------------------------------------------------------------------------------------------------------------------------------------------------------------------------------------------------------------------------------------------------------------------GGTAGTTCGATCGTGGAATTTATTT------ t0002619 219
----------------------------------------------------------------------------------------------------------------------------------------------------------------------------------------------------------------------------------------------------------------------------------------GTAGTTCGATCGTGGAAT------------ t3104147 1
----------------------------------------------------------------------------------------------------------------------------------------------------------------------------------------------------------------------------------------------------------------------------------------GTAGTTCGATCGTGGAATT----------- t0196927 7
----------------------------------------------------------------------------------------------------------------------------------------------------------------------------------------------------------------------------------------------------------------------------------------GTAGTTCGATCGTGGAATTT---------- t0019428 48
----------------------------------------------------------------------------------------------------------------------------------------------------------------------------------------------------------------------------------------------------------------------------------------GTAGTTCGATCGTGGAATTTA--------- t0041618 26
----------------------------------------------------------------------------------------------------------------------------------------------------------------------------------------------------------------------------------------------------------------------------------------GTAGTTCGATCGTGGAATTTAT-------- t0740698 2
----------------------------------------------------------------------------------------------------------------------------------------------------------------------------------------------------------------------------------------------------------------------------------------GTAGTTCGATCGTGGAATTTATT------- t1156251 1
------------------------------------------------------------------------------------------------------------------------------------------------------------------------------------------------------------------------------------------------------------------------------------------AGTTCGATCGTGGAATTT---------- t2955705 1
------------------------------------------------------------------------------------------------------------------------------------------------------------------------------------------------------------------------------------------------------------------------------------------AGTTCGATCGTGGAATTTA--------- t0535070 3
-------------------------------------------------------------------------------------------------------------------------------------------------------------------------------------------------------------------------------------------------------------------------------------------GTTCGATCGTGGAATTTA--------- t0603068 2
-------------------------------------------------------------------------------------------------------------------------------------------------------------------------------------------------------------------------------------------------------------------------------------------GTTCGATCGTGGAATTTAT-------- t1196502 1
-------------------------------------------------------------------------------------------------------------------------------------------------------------------------------------------------------------------------------------------------------------------------------------------GTTCGATCGTGGAATTTATTTC----- t1579826 1
--------------------------------------------------------------------------------------------------------------------------------------------------------------------------------------------------------------------------------------------------------------------------------------------TTCGATCGTGGAATTTATTTCTT--- t2740871 1
//
pas-mir2e 
TAGATCGGGATCGGGCCCACGACGAACTACTGTAGGGAGTTTATTAAAACCATTGAATTCGGAATATGGTAAAGTAGCTCCCGGGTGGGGAACGACTCCTTTGATGGGTGTCGCAATGGCTCTATTTGCGGTATTTTTATCTATTATTTTGGAGATTTATAATTCTTCCGTTTTATTGGATGGAATTTCAATGAATTAAATCTATAAGAACCACAAAGTCCTAGCTTTTAAATAAAAAATCAATCAGTTAGAACTCGGATTTCTGGCCTATTTTATTTTGGTAGTTCGATCGTGGAATTTATTTCTTTCT pas-mir2e 186314     precision: 0.9996564
.(((..(((((.((..(((((((((((((((((((((((((((..........)))))))(((((((.(((((..(((((((.....)))).((((.(((.....))).)))).....)))...))))).))))))).........(((((.(((((((..((((((((((((....)))))))).......))))))))))).))))).(((..((((((.((.((((((................)))))))).)))))).))))))))........))))))))).))))))..)).)))))..)))
***************************************************************************************************************************************************************************************************************************************************************************************GGTAGTTCGATCGTGGAATTT********** pas-mir2e-3p 186250
-------GGATCGGGCCCACGACGAA-------------------------------------------------------------------------------------------------------------------------------------------------------------------------------------------------------------------------------------------------------------------------------------------- t1977075 1
-----------------------GAACTACTGTAGGGAGTTTA--------------------------------------------------------------------------------------------------------------------------------------------------------------------------------------------------------------------------------------------------------------------------- t3206499 1
--------------------------CTACTGTAGGGAGTTTATTAA----------------------------------------------------------------------------------------------------------------------------------------------------------------------------------------------------------------------------------------------------------------------- t2109994 1
--------------------------CTACTGTAGGGAGTTTATTAAAACC------------------------------------------------------------------------------------------------------------------------------------------------------------------------------------------------------------------------------------------------------------------- t3885673 1
--------------------------------------------TAAAACCATTGAATTCGGAAT----------------------------------------------------------------------------------------------------------------------------------------------------------------------------------------------------------------------------------------------------- t1817039 1
---------------------------------------------AAAACCATTGAATTCGGAATA---------------------------------------------------------------------------------------------------------------------------------------------------------------------------------------------------------------------------------------------------- t2487325 1
-------------------------------------------------CCATTGAATTCGGAATATGGTA----------------------------------------------------------------------------------------------------------------------------------------------------------------------------------------------------------------------------------------------- t3669467 1
--------------------------------------------------CATTGAATTCGGAATATGGTA----------------------------------------------------------------------------------------------------------------------------------------------------------------------------------------------------------------------------------------------- t3563688 1
-----------------------------------------------------TGAATTCGGAATATGGTAAAGTA------------------------------------------------------------------------------------------------------------------------------------------------------------------------------------------------------------------------------------------ t4157663 1
-----------------------------------------------------TGAATTCGGAATATGGTAAAGTAG----------------------------------------------------------------------------------------------------------------------------------------------------------------------------------------------------------------------------------------- t3061286 1
---------------------------------------------------------TTCGGAATATGGTAAAGTAGC---------------------------------------------------------------------------------------------------------------------------------------------------------------------------------------------------------------------------------------- t3716963 1
-----------------------------------------------------------CGGAATATGGTAAAGTAGC---------------------------------------------------------------------------------------------------------------------------------------------------------------------------------------------------------------------------------------- t4144333 1
---------------------------------------------------------------ATATGGTAAAGTAGCTCCCGG---------------------------------------------------------------------------------------------------------------------------------------------------------------------------------------------------------------------------------- t1840487 1
---------------------------------------------------------------ATATGGTAAAGTAGCTCCCGGG--------------------------------------------------------------------------------------------------------------------------------------------------------------------------------------------------------------------------------- t3033168 1
---------------------------------------------------------------ATATGGTAAAGTAGCTCCCGGGT-------------------------------------------------------------------------------------------------------------------------------------------------------------------------------------------------------------------------------- t1953248 1
----------------------------------------------------------------TATGGTAAAGTAGCTCCCGGGT-------------------------------------------------------------------------------------------------------------------------------------------------------------------------------------------------------------------------------- t2641314 1
----------------------------------------------------------------TATGGTAAAGTAGCTCCCGGGTG------------------------------------------------------------------------------------------------------------------------------------------------------------------------------------------------------------------------------- t3435165 1
-----------------------------------------------------------------ATGGTAAAGTAGCTCCCG----------------------------------------------------------------------------------------------------------------------------------------------------------------------------------------------------------------------------------- t1314802 1
-------------------------------------------------------------------------------CCCGGGTGGGGAACGACTCCT------------------------------------------------------------------------------------------------------------------------------------------------------------------------------------------------------------------ t4248385 1
-------------------------------------------------------------------------------CCCGGGTGGGGAACGACTCCTT----------------------------------------------------------------------------------------------------------------------------------------------------------------------------------------------------------------- t4226328 1
-------------------------------------------------------------------------------CCCGGGTGGGGAACGACTCCTTT---------------------------------------------------------------------------------------------------------------------------------------------------------------------------------------------------------------- t3397025 1
-------------------------------------------------------------------------------------------------------ATGGGTGTCGCAATGGCTCTA------------------------------------------------------------------------------------------------------------------------------------------------------------------------------------------ t3520483 1
-----------------------------------------------------------------------------------------------------------------------------------------------------------------------------------------------------------------------------------------------------AGTTAGAACTCGGATTTCTGGC------------------------------------------- t0949215 2
-----------------------------------------------------------------------------------------------------------------------------------------------------------------------------------------------------------------------------------------------------AGTTAGAACTCGGATTTCTGGCCT----------------------------------------- t1032093 2
-----------------------------------------------------------------------------------------------------------------------------------------------------------------------------------------------------------------------------------------------------AGTTAGAACTCGGATTTCTGGCCTA---------------------------------------- t0180692 7
------------------------------------------------------------------------------------------------------------------------------------------------------------------------------------------------------------------------------------------------------GTTAGAACTCGGATTTCTGGCC------------------------------------------ t0398847 3
------------------------------------------------------------------------------------------------------------------------------------------------------------------------------------------------------------------------------------------------------GTTAGAACTCGGATTTCTGGCCT----------------------------------------- t2114880 1
------------------------------------------------------------------------------------------------------------------------------------------------------------------------------------------------------------------------------------------------------GTTAGAACTCGGATTTCTGGCCTA---------------------------------------- t0324681 4
------------------------------------------------------------------------------------------------------------------------------------------------------------------------------------------------------------------------------------------------------GTTAGAACTCGGATTTCTGGCCTAT--------------------------------------- t2170797 1
-------------------------------------------------------------------------------------------------------------------------------------------------------------------------------------------------------------------------------------------------------TTAGAACTCGGATTTCTGG-------------------------------------------- t3929691 1
-------------------------------------------------------------------------------------------------------------------------------------------------------------------------------------------------------------------------------------------------------TTAGAACTCGGATTTCTGGCC------------------------------------------ t0544996 3
-------------------------------------------------------------------------------------------------------------------------------------------------------------------------------------------------------------------------------------------------------TTAGAACTCGGATTTCTGGCCT----------------------------------------- t2851119 1
--------------------------------------------------------------------------------------------------------------------------------------------------------------------------------------------------------------------------------------------------------TAGAACTCGGATTTCTGGCCT----------------------------------------- t3529242 1
---------------------------------------------------------------------------------------------------------------------------------------------------------------------------------------------------------------------------------------------------------AGAACTCGGATTTCTGGCCTATTT------------------------------------- t0951947 2
----------------------------------------------------------------------------------------------------------------------------------------------------------------------------------------------------------------------------------------------------------GAACTCGGATTTCTGGCCTATTTT------------------------------------ t3352836 1
-----------------------------------------------------------------------------------------------------------------------------------------------------------------------------------------------------------------------------------------------------------AACTCGGATTTCTGGCCTATTTT------------------------------------ t1428369 1
------------------------------------------------------------------------------------------------------------------------------------------------------------------------------------------------------------------------------------------------------------ACTCGGATTTCTGGCCTAT--------------------------------------- t3630352 1
---------------------------------------------------------------------------------------------------------------------------------------------------------------------------------------------------------------------------------------------------------------CGGATTTCTGGCCTATTTTATTTT------------------------------- t3495219 1
--------------------------------------------------------------------------------------------------------------------------------------------------------------------------------------------------------------------------------------------------------------------------------TTATTTTGGTAGTTCGATCGTGGAA------------- t2829194 1
-----------------------------------------------------------------------------------------------------------------------------------------------------------------------------------------------------------------------------------------------------------------------------------TTTTGGTAGTTCGATCGTGG--------------- t1947151 1
-----------------------------------------------------------------------------------------------------------------------------------------------------------------------------------------------------------------------------------------------------------------------------------TTTTGGTAGTTCGATCGTGGA-------------- t0682529 2
-----------------------------------------------------------------------------------------------------------------------------------------------------------------------------------------------------------------------------------------------------------------------------------TTTTGGTAGTTCGATCGTGGAA------------- t1127494 1
------------------------------------------------------------------------------------------------------------------------------------------------------------------------------------------------------------------------------------------------------------------------------------TTTGGTAGTTCGATCGTGGAA------------- t0214915 6
------------------------------------------------------------------------------------------------------------------------------------------------------------------------------------------------------------------------------------------------------------------------------------TTTGGTAGTTCGATCGTGGAAT------------ t1515111 1
-------------------------------------------------------------------------------------------------------------------------------------------------------------------------------------------------------------------------------------------------------------------------------------TTGGTAGTTCGATCGTGGA-------------- t0678858 2
-------------------------------------------------------------------------------------------------------------------------------------------------------------------------------------------------------------------------------------------------------------------------------------TTGGTAGTTCGATCGTGGAA------------- t0923139 2
-------------------------------------------------------------------------------------------------------------------------------------------------------------------------------------------------------------------------------------------------------------------------------------TTGGTAGTTCGATCGTGGAATTTAT-------- t3169835 1
--------------------------------------------------------------------------------------------------------------------------------------------------------------------------------------------------------------------------------------------------------------------------------------TGGTAGTTCGATCGTGGA-------------- t0778551 2
--------------------------------------------------------------------------------------------------------------------------------------------------------------------------------------------------------------------------------------------------------------------------------------TGGTAGTTCGATCGTGGAA------------- t0077575 15
--------------------------------------------------------------------------------------------------------------------------------------------------------------------------------------------------------------------------------------------------------------------------------------TGGTAGTTCGATCGTGGAATT----------- t0908280 2
--------------------------------------------------------------------------------------------------------------------------------------------------------------------------------------------------------------------------------------------------------------------------------------TGGTAGTTCGATCGTGGAATTT---------- t0031273 32
--------------------------------------------------------------------------------------------------------------------------------------------------------------------------------------------------------------------------------------------------------------------------------------TGGTAGTTCGATCGTGGAATTTA--------- t0038326 27
--------------------------------------------------------------------------------------------------------------------------------------------------------------------------------------------------------------------------------------------------------------------------------------TGGTAGTTCGATCGTGGAATTTAT-------- t1066937 2
---------------------------------------------------------------------------------------------------------------------------------------------------------------------------------------------------------------------------------------------------------------------------------------GGTAGTTCGATCGTGGAA------------- t0000091 3768
---------------------------------------------------------------------------------------------------------------------------------------------------------------------------------------------------------------------------------------------------------------------------------------GGTAGTTCGATCGTGGAAT------------ t0000168 1925
---------------------------------------------------------------------------------------------------------------------------------------------------------------------------------------------------------------------------------------------------------------------------------------GGTAGTTCGATCGTGGAATT----------- t0000038 9655
---------------------------------------------------------------------------------------------------------------------------------------------------------------------------------------------------------------------------------------------------------------------------------------GGTAGTTCGATCGTGGAATTT---------- t0000007 111616
---------------------------------------------------------------------------------------------------------------------------------------------------------------------------------------------------------------------------------------------------------------------------------------GGTAGTTCGATCGTGGAATTTA--------- t0000011 52469
---------------------------------------------------------------------------------------------------------------------------------------------------------------------------------------------------------------------------------------------------------------------------------------GGTAGTTCGATCGTGGAATTTAT-------- t0000063 5769
---------------------------------------------------------------------------------------------------------------------------------------------------------------------------------------------------------------------------------------------------------------------------------------GGTAGTTCGATCGTGGAATTTATT------- t0000613 648
---------------------------------------------------------------------------------------------------------------------------------------------------------------------------------------------------------------------------------------------------------------------------------------GGTAGTTCGATCGTGGAATTTATTT------ t0002619 219
----------------------------------------------------------------------------------------------------------------------------------------------------------------------------------------------------------------------------------------------------------------------------------------GTAGTTCGATCGTGGAAT------------ t3104147 1
----------------------------------------------------------------------------------------------------------------------------------------------------------------------------------------------------------------------------------------------------------------------------------------GTAGTTCGATCGTGGAATT----------- t0196927 7
----------------------------------------------------------------------------------------------------------------------------------------------------------------------------------------------------------------------------------------------------------------------------------------GTAGTTCGATCGTGGAATTT---------- t0019428 48
----------------------------------------------------------------------------------------------------------------------------------------------------------------------------------------------------------------------------------------------------------------------------------------GTAGTTCGATCGTGGAATTTA--------- t0041618 26
----------------------------------------------------------------------------------------------------------------------------------------------------------------------------------------------------------------------------------------------------------------------------------------GTAGTTCGATCGTGGAATTTAT-------- t0740698 2
----------------------------------------------------------------------------------------------------------------------------------------------------------------------------------------------------------------------------------------------------------------------------------------GTAGTTCGATCGTGGAATTTATT------- t1156251 1
------------------------------------------------------------------------------------------------------------------------------------------------------------------------------------------------------------------------------------------------------------------------------------------AGTTCGATCGTGGAATTT---------- t2955705 1
------------------------------------------------------------------------------------------------------------------------------------------------------------------------------------------------------------------------------------------------------------------------------------------AGTTCGATCGTGGAATTTA--------- t0535070 3
-------------------------------------------------------------------------------------------------------------------------------------------------------------------------------------------------------------------------------------------------------------------------------------------GTTCGATCGTGGAATTTA--------- t0603068 2
-------------------------------------------------------------------------------------------------------------------------------------------------------------------------------------------------------------------------------------------------------------------------------------------GTTCGATCGTGGAATTTAT-------- t1196502 1
-------------------------------------------------------------------------------------------------------------------------------------------------------------------------------------------------------------------------------------------------------------------------------------------GTTCGATCGTGGAATTTATTTC----- t1579826 1
--------------------------------------------------------------------------------------------------------------------------------------------------------------------------------------------------------------------------------------------------------------------------------------------TTCGATCGTGGAATTTATTTCTT--- t2740871 1
//
pas-mir2f 
TAGATCGGGATCGGGCCCACGACGAACTACTGTAGGGAGTTTATTAAAACCATTGAATTCGGAATATGGTAAAGTAGCTCCCGGGTGGGGAACGACTCCTTTGATGGGTGTCGCAATGGCTCTATTTGCGGTATTTTTATCTATTATTTTGGAGATTTATAATTCTTCCGTTTTATTGGATGGAATTTCAATGAATTAAATCTATAAGAACCACAAAGTCCTAGCTTTTAAATAAAAAATCAATCAGTTAGAACTCGGATTTCTGGCCTATTTTATTTTGGTAGTTCGATCGTGGAATTTATTTCTTTCT pas-mir2f 186314     precision: 0.9996564
.(((..(((((.((..(((((((((((((((((((((((((((..........)))))))(((((((.(((((..(((((((.....)))).((((.(((.....))).)))).....)))...))))).))))))).........(((((.(((((((..((((((((((((....)))))))).......))))))))))).))))).(((..((((((.((.((((((................)))))))).)))))).))))))))........))))))))).))))))..)).)))))..)))
***************************************************************************************************************************************************************************************************************************************************************************************GGTAGTTCGATCGTGGAATTT********** pas-mir2f-3p 186250
-------GGATCGGGCCCACGACGAA-------------------------------------------------------------------------------------------------------------------------------------------------------------------------------------------------------------------------------------------------------------------------------------------- t1977075 1
-----------------------GAACTACTGTAGGGAGTTTA--------------------------------------------------------------------------------------------------------------------------------------------------------------------------------------------------------------------------------------------------------------------------- t3206499 1
--------------------------CTACTGTAGGGAGTTTATTAA----------------------------------------------------------------------------------------------------------------------------------------------------------------------------------------------------------------------------------------------------------------------- t2109994 1
--------------------------CTACTGTAGGGAGTTTATTAAAACC------------------------------------------------------------------------------------------------------------------------------------------------------------------------------------------------------------------------------------------------------------------- t3885673 1
--------------------------------------------TAAAACCATTGAATTCGGAAT----------------------------------------------------------------------------------------------------------------------------------------------------------------------------------------------------------------------------------------------------- t1817039 1
---------------------------------------------AAAACCATTGAATTCGGAATA---------------------------------------------------------------------------------------------------------------------------------------------------------------------------------------------------------------------------------------------------- t2487325 1
-------------------------------------------------CCATTGAATTCGGAATATGGTA----------------------------------------------------------------------------------------------------------------------------------------------------------------------------------------------------------------------------------------------- t3669467 1
--------------------------------------------------CATTGAATTCGGAATATGGTA----------------------------------------------------------------------------------------------------------------------------------------------------------------------------------------------------------------------------------------------- t3563688 1
-----------------------------------------------------TGAATTCGGAATATGGTAAAGTA------------------------------------------------------------------------------------------------------------------------------------------------------------------------------------------------------------------------------------------ t4157663 1
-----------------------------------------------------TGAATTCGGAATATGGTAAAGTAG----------------------------------------------------------------------------------------------------------------------------------------------------------------------------------------------------------------------------------------- t3061286 1
---------------------------------------------------------TTCGGAATATGGTAAAGTAGC---------------------------------------------------------------------------------------------------------------------------------------------------------------------------------------------------------------------------------------- t3716963 1
-----------------------------------------------------------CGGAATATGGTAAAGTAGC---------------------------------------------------------------------------------------------------------------------------------------------------------------------------------------------------------------------------------------- t4144333 1
---------------------------------------------------------------ATATGGTAAAGTAGCTCCCGG---------------------------------------------------------------------------------------------------------------------------------------------------------------------------------------------------------------------------------- t1840487 1
---------------------------------------------------------------ATATGGTAAAGTAGCTCCCGGG--------------------------------------------------------------------------------------------------------------------------------------------------------------------------------------------------------------------------------- t3033168 1
---------------------------------------------------------------ATATGGTAAAGTAGCTCCCGGGT-------------------------------------------------------------------------------------------------------------------------------------------------------------------------------------------------------------------------------- t1953248 1
----------------------------------------------------------------TATGGTAAAGTAGCTCCCGGGT-------------------------------------------------------------------------------------------------------------------------------------------------------------------------------------------------------------------------------- t2641314 1
----------------------------------------------------------------TATGGTAAAGTAGCTCCCGGGTG------------------------------------------------------------------------------------------------------------------------------------------------------------------------------------------------------------------------------- t3435165 1
-----------------------------------------------------------------ATGGTAAAGTAGCTCCCG----------------------------------------------------------------------------------------------------------------------------------------------------------------------------------------------------------------------------------- t1314802 1
-------------------------------------------------------------------------------CCCGGGTGGGGAACGACTCCT------------------------------------------------------------------------------------------------------------------------------------------------------------------------------------------------------------------ t4248385 1
-------------------------------------------------------------------------------CCCGGGTGGGGAACGACTCCTT----------------------------------------------------------------------------------------------------------------------------------------------------------------------------------------------------------------- t4226328 1
-------------------------------------------------------------------------------CCCGGGTGGGGAACGACTCCTTT---------------------------------------------------------------------------------------------------------------------------------------------------------------------------------------------------------------- t3397025 1
-------------------------------------------------------------------------------------------------------ATGGGTGTCGCAATGGCTCTA------------------------------------------------------------------------------------------------------------------------------------------------------------------------------------------ t3520483 1
-----------------------------------------------------------------------------------------------------------------------------------------------------------------------------------------------------------------------------------------------------AGTTAGAACTCGGATTTCTGGC------------------------------------------- t0949215 2
-----------------------------------------------------------------------------------------------------------------------------------------------------------------------------------------------------------------------------------------------------AGTTAGAACTCGGATTTCTGGCCT----------------------------------------- t1032093 2
-----------------------------------------------------------------------------------------------------------------------------------------------------------------------------------------------------------------------------------------------------AGTTAGAACTCGGATTTCTGGCCTA---------------------------------------- t0180692 7
------------------------------------------------------------------------------------------------------------------------------------------------------------------------------------------------------------------------------------------------------GTTAGAACTCGGATTTCTGGCC------------------------------------------ t0398847 3
------------------------------------------------------------------------------------------------------------------------------------------------------------------------------------------------------------------------------------------------------GTTAGAACTCGGATTTCTGGCCT----------------------------------------- t2114880 1
------------------------------------------------------------------------------------------------------------------------------------------------------------------------------------------------------------------------------------------------------GTTAGAACTCGGATTTCTGGCCTA---------------------------------------- t0324681 4
------------------------------------------------------------------------------------------------------------------------------------------------------------------------------------------------------------------------------------------------------GTTAGAACTCGGATTTCTGGCCTAT--------------------------------------- t2170797 1
-------------------------------------------------------------------------------------------------------------------------------------------------------------------------------------------------------------------------------------------------------TTAGAACTCGGATTTCTGG-------------------------------------------- t3929691 1
-------------------------------------------------------------------------------------------------------------------------------------------------------------------------------------------------------------------------------------------------------TTAGAACTCGGATTTCTGGCC------------------------------------------ t0544996 3
-------------------------------------------------------------------------------------------------------------------------------------------------------------------------------------------------------------------------------------------------------TTAGAACTCGGATTTCTGGCCT----------------------------------------- t2851119 1
--------------------------------------------------------------------------------------------------------------------------------------------------------------------------------------------------------------------------------------------------------TAGAACTCGGATTTCTGGCCT----------------------------------------- t3529242 1
---------------------------------------------------------------------------------------------------------------------------------------------------------------------------------------------------------------------------------------------------------AGAACTCGGATTTCTGGCCTATTT------------------------------------- t0951947 2
----------------------------------------------------------------------------------------------------------------------------------------------------------------------------------------------------------------------------------------------------------GAACTCGGATTTCTGGCCTATTTT------------------------------------ t3352836 1
-----------------------------------------------------------------------------------------------------------------------------------------------------------------------------------------------------------------------------------------------------------AACTCGGATTTCTGGCCTATTTT------------------------------------ t1428369 1
------------------------------------------------------------------------------------------------------------------------------------------------------------------------------------------------------------------------------------------------------------ACTCGGATTTCTGGCCTAT--------------------------------------- t3630352 1
---------------------------------------------------------------------------------------------------------------------------------------------------------------------------------------------------------------------------------------------------------------CGGATTTCTGGCCTATTTTATTTT------------------------------- t3495219 1
--------------------------------------------------------------------------------------------------------------------------------------------------------------------------------------------------------------------------------------------------------------------------------TTATTTTGGTAGTTCGATCGTGGAA------------- t2829194 1
-----------------------------------------------------------------------------------------------------------------------------------------------------------------------------------------------------------------------------------------------------------------------------------TTTTGGTAGTTCGATCGTGG--------------- t1947151 1
-----------------------------------------------------------------------------------------------------------------------------------------------------------------------------------------------------------------------------------------------------------------------------------TTTTGGTAGTTCGATCGTGGA-------------- t0682529 2
-----------------------------------------------------------------------------------------------------------------------------------------------------------------------------------------------------------------------------------------------------------------------------------TTTTGGTAGTTCGATCGTGGAA------------- t1127494 1
------------------------------------------------------------------------------------------------------------------------------------------------------------------------------------------------------------------------------------------------------------------------------------TTTGGTAGTTCGATCGTGGAA------------- t0214915 6
------------------------------------------------------------------------------------------------------------------------------------------------------------------------------------------------------------------------------------------------------------------------------------TTTGGTAGTTCGATCGTGGAAT------------ t1515111 1
-------------------------------------------------------------------------------------------------------------------------------------------------------------------------------------------------------------------------------------------------------------------------------------TTGGTAGTTCGATCGTGGA-------------- t0678858 2
-------------------------------------------------------------------------------------------------------------------------------------------------------------------------------------------------------------------------------------------------------------------------------------TTGGTAGTTCGATCGTGGAA------------- t0923139 2
-------------------------------------------------------------------------------------------------------------------------------------------------------------------------------------------------------------------------------------------------------------------------------------TTGGTAGTTCGATCGTGGAATTTAT-------- t3169835 1
--------------------------------------------------------------------------------------------------------------------------------------------------------------------------------------------------------------------------------------------------------------------------------------TGGTAGTTCGATCGTGGA-------------- t0778551 2
--------------------------------------------------------------------------------------------------------------------------------------------------------------------------------------------------------------------------------------------------------------------------------------TGGTAGTTCGATCGTGGAA------------- t0077575 15
--------------------------------------------------------------------------------------------------------------------------------------------------------------------------------------------------------------------------------------------------------------------------------------TGGTAGTTCGATCGTGGAATT----------- t0908280 2
--------------------------------------------------------------------------------------------------------------------------------------------------------------------------------------------------------------------------------------------------------------------------------------TGGTAGTTCGATCGTGGAATTT---------- t0031273 32
--------------------------------------------------------------------------------------------------------------------------------------------------------------------------------------------------------------------------------------------------------------------------------------TGGTAGTTCGATCGTGGAATTTA--------- t0038326 27
--------------------------------------------------------------------------------------------------------------------------------------------------------------------------------------------------------------------------------------------------------------------------------------TGGTAGTTCGATCGTGGAATTTAT-------- t1066937 2
---------------------------------------------------------------------------------------------------------------------------------------------------------------------------------------------------------------------------------------------------------------------------------------GGTAGTTCGATCGTGGAA------------- t0000091 3768
---------------------------------------------------------------------------------------------------------------------------------------------------------------------------------------------------------------------------------------------------------------------------------------GGTAGTTCGATCGTGGAAT------------ t0000168 1925
---------------------------------------------------------------------------------------------------------------------------------------------------------------------------------------------------------------------------------------------------------------------------------------GGTAGTTCGATCGTGGAATT----------- t0000038 9655
---------------------------------------------------------------------------------------------------------------------------------------------------------------------------------------------------------------------------------------------------------------------------------------GGTAGTTCGATCGTGGAATTT---------- t0000007 111616
---------------------------------------------------------------------------------------------------------------------------------------------------------------------------------------------------------------------------------------------------------------------------------------GGTAGTTCGATCGTGGAATTTA--------- t0000011 52469
---------------------------------------------------------------------------------------------------------------------------------------------------------------------------------------------------------------------------------------------------------------------------------------GGTAGTTCGATCGTGGAATTTAT-------- t0000063 5769
---------------------------------------------------------------------------------------------------------------------------------------------------------------------------------------------------------------------------------------------------------------------------------------GGTAGTTCGATCGTGGAATTTATT------- t0000613 648
---------------------------------------------------------------------------------------------------------------------------------------------------------------------------------------------------------------------------------------------------------------------------------------GGTAGTTCGATCGTGGAATTTATTT------ t0002619 219
----------------------------------------------------------------------------------------------------------------------------------------------------------------------------------------------------------------------------------------------------------------------------------------GTAGTTCGATCGTGGAAT------------ t3104147 1
----------------------------------------------------------------------------------------------------------------------------------------------------------------------------------------------------------------------------------------------------------------------------------------GTAGTTCGATCGTGGAATT----------- t0196927 7
----------------------------------------------------------------------------------------------------------------------------------------------------------------------------------------------------------------------------------------------------------------------------------------GTAGTTCGATCGTGGAATTT---------- t0019428 48
----------------------------------------------------------------------------------------------------------------------------------------------------------------------------------------------------------------------------------------------------------------------------------------GTAGTTCGATCGTGGAATTTA--------- t0041618 26
----------------------------------------------------------------------------------------------------------------------------------------------------------------------------------------------------------------------------------------------------------------------------------------GTAGTTCGATCGTGGAATTTAT-------- t0740698 2
----------------------------------------------------------------------------------------------------------------------------------------------------------------------------------------------------------------------------------------------------------------------------------------GTAGTTCGATCGTGGAATTTATT------- t1156251 1
------------------------------------------------------------------------------------------------------------------------------------------------------------------------------------------------------------------------------------------------------------------------------------------AGTTCGATCGTGGAATTT---------- t2955705 1
------------------------------------------------------------------------------------------------------------------------------------------------------------------------------------------------------------------------------------------------------------------------------------------AGTTCGATCGTGGAATTTA--------- t0535070 3
-------------------------------------------------------------------------------------------------------------------------------------------------------------------------------------------------------------------------------------------------------------------------------------------GTTCGATCGTGGAATTTA--------- t0603068 2
-------------------------------------------------------------------------------------------------------------------------------------------------------------------------------------------------------------------------------------------------------------------------------------------GTTCGATCGTGGAATTTAT-------- t1196502 1
-------------------------------------------------------------------------------------------------------------------------------------------------------------------------------------------------------------------------------------------------------------------------------------------GTTCGATCGTGGAATTTATTTC----- t1579826 1
--------------------------------------------------------------------------------------------------------------------------------------------------------------------------------------------------------------------------------------------------------------------------------------------TTCGATCGTGGAATTTATTTCTT--- t2740871 1
//
pas-mir2g 
TAGATCGGGATCGGGCCCACGACGAACTACTGTAGGGAGTTTATTAAAACCATTGAATTCGGAATATGGTAAAGTAGCTCCCGGGTGGGGAACGACTCCTTTGATGGGTGTCGCAATGGCTCTATTTGCGGTATTTTTATCTATTATTTTGGAGATTTATAATTCTTCCGTTTTATTGGATGGAATTTCAATGAATTAAATCTATAAGAACCACAAAGTCCTAGCTTTTAAATAAAAAATCAATCAGTTAGAACTCGGATTTCTGGCCTATTTTATTTTGGTAGTTCGATCGTGGAATTTATTTCTTTCT pas-mir2g 186314     precision: 0.9996564
.(((..(((((.((..(((((((((((((((((((((((((((..........)))))))(((((((.(((((..(((((((.....)))).((((.(((.....))).)))).....)))...))))).))))))).........(((((.(((((((..((((((((((((....)))))))).......))))))))))).))))).(((..((((((.((.((((((................)))))))).)))))).))))))))........))))))))).))))))..)).)))))..)))
***************************************************************************************************************************************************************************************************************************************************************************************GGTAGTTCGATCGTGGAATTT********** pas-mir2g-3p 186250
-------GGATCGGGCCCACGACGAA-------------------------------------------------------------------------------------------------------------------------------------------------------------------------------------------------------------------------------------------------------------------------------------------- t1977075 1
-----------------------GAACTACTGTAGGGAGTTTA--------------------------------------------------------------------------------------------------------------------------------------------------------------------------------------------------------------------------------------------------------------------------- t3206499 1
--------------------------CTACTGTAGGGAGTTTATTAA----------------------------------------------------------------------------------------------------------------------------------------------------------------------------------------------------------------------------------------------------------------------- t2109994 1
--------------------------CTACTGTAGGGAGTTTATTAAAACC------------------------------------------------------------------------------------------------------------------------------------------------------------------------------------------------------------------------------------------------------------------- t3885673 1
--------------------------------------------TAAAACCATTGAATTCGGAAT----------------------------------------------------------------------------------------------------------------------------------------------------------------------------------------------------------------------------------------------------- t1817039 1
---------------------------------------------AAAACCATTGAATTCGGAATA---------------------------------------------------------------------------------------------------------------------------------------------------------------------------------------------------------------------------------------------------- t2487325 1
-------------------------------------------------CCATTGAATTCGGAATATGGTA----------------------------------------------------------------------------------------------------------------------------------------------------------------------------------------------------------------------------------------------- t3669467 1
--------------------------------------------------CATTGAATTCGGAATATGGTA----------------------------------------------------------------------------------------------------------------------------------------------------------------------------------------------------------------------------------------------- t3563688 1
-----------------------------------------------------TGAATTCGGAATATGGTAAAGTA------------------------------------------------------------------------------------------------------------------------------------------------------------------------------------------------------------------------------------------ t4157663 1
-----------------------------------------------------TGAATTCGGAATATGGTAAAGTAG----------------------------------------------------------------------------------------------------------------------------------------------------------------------------------------------------------------------------------------- t3061286 1
---------------------------------------------------------TTCGGAATATGGTAAAGTAGC---------------------------------------------------------------------------------------------------------------------------------------------------------------------------------------------------------------------------------------- t3716963 1
-----------------------------------------------------------CGGAATATGGTAAAGTAGC---------------------------------------------------------------------------------------------------------------------------------------------------------------------------------------------------------------------------------------- t4144333 1
---------------------------------------------------------------ATATGGTAAAGTAGCTCCCGG---------------------------------------------------------------------------------------------------------------------------------------------------------------------------------------------------------------------------------- t1840487 1
---------------------------------------------------------------ATATGGTAAAGTAGCTCCCGGG--------------------------------------------------------------------------------------------------------------------------------------------------------------------------------------------------------------------------------- t3033168 1
---------------------------------------------------------------ATATGGTAAAGTAGCTCCCGGGT-------------------------------------------------------------------------------------------------------------------------------------------------------------------------------------------------------------------------------- t1953248 1
----------------------------------------------------------------TATGGTAAAGTAGCTCCCGGGT-------------------------------------------------------------------------------------------------------------------------------------------------------------------------------------------------------------------------------- t2641314 1
----------------------------------------------------------------TATGGTAAAGTAGCTCCCGGGTG------------------------------------------------------------------------------------------------------------------------------------------------------------------------------------------------------------------------------- t3435165 1
-----------------------------------------------------------------ATGGTAAAGTAGCTCCCG----------------------------------------------------------------------------------------------------------------------------------------------------------------------------------------------------------------------------------- t1314802 1
-------------------------------------------------------------------------------CCCGGGTGGGGAACGACTCCT------------------------------------------------------------------------------------------------------------------------------------------------------------------------------------------------------------------ t4248385 1
-------------------------------------------------------------------------------CCCGGGTGGGGAACGACTCCTT----------------------------------------------------------------------------------------------------------------------------------------------------------------------------------------------------------------- t4226328 1
-------------------------------------------------------------------------------CCCGGGTGGGGAACGACTCCTTT---------------------------------------------------------------------------------------------------------------------------------------------------------------------------------------------------------------- t3397025 1
-------------------------------------------------------------------------------------------------------ATGGGTGTCGCAATGGCTCTA------------------------------------------------------------------------------------------------------------------------------------------------------------------------------------------ t3520483 1
-----------------------------------------------------------------------------------------------------------------------------------------------------------------------------------------------------------------------------------------------------AGTTAGAACTCGGATTTCTGGC------------------------------------------- t0949215 2
-----------------------------------------------------------------------------------------------------------------------------------------------------------------------------------------------------------------------------------------------------AGTTAGAACTCGGATTTCTGGCCT----------------------------------------- t1032093 2
-----------------------------------------------------------------------------------------------------------------------------------------------------------------------------------------------------------------------------------------------------AGTTAGAACTCGGATTTCTGGCCTA---------------------------------------- t0180692 7
------------------------------------------------------------------------------------------------------------------------------------------------------------------------------------------------------------------------------------------------------GTTAGAACTCGGATTTCTGGCC------------------------------------------ t0398847 3
------------------------------------------------------------------------------------------------------------------------------------------------------------------------------------------------------------------------------------------------------GTTAGAACTCGGATTTCTGGCCT----------------------------------------- t2114880 1
------------------------------------------------------------------------------------------------------------------------------------------------------------------------------------------------------------------------------------------------------GTTAGAACTCGGATTTCTGGCCTA---------------------------------------- t0324681 4
------------------------------------------------------------------------------------------------------------------------------------------------------------------------------------------------------------------------------------------------------GTTAGAACTCGGATTTCTGGCCTAT--------------------------------------- t2170797 1
-------------------------------------------------------------------------------------------------------------------------------------------------------------------------------------------------------------------------------------------------------TTAGAACTCGGATTTCTGG-------------------------------------------- t3929691 1
-------------------------------------------------------------------------------------------------------------------------------------------------------------------------------------------------------------------------------------------------------TTAGAACTCGGATTTCTGGCC------------------------------------------ t0544996 3
-------------------------------------------------------------------------------------------------------------------------------------------------------------------------------------------------------------------------------------------------------TTAGAACTCGGATTTCTGGCCT----------------------------------------- t2851119 1
--------------------------------------------------------------------------------------------------------------------------------------------------------------------------------------------------------------------------------------------------------TAGAACTCGGATTTCTGGCCT----------------------------------------- t3529242 1
---------------------------------------------------------------------------------------------------------------------------------------------------------------------------------------------------------------------------------------------------------AGAACTCGGATTTCTGGCCTATTT------------------------------------- t0951947 2
----------------------------------------------------------------------------------------------------------------------------------------------------------------------------------------------------------------------------------------------------------GAACTCGGATTTCTGGCCTATTTT------------------------------------ t3352836 1
-----------------------------------------------------------------------------------------------------------------------------------------------------------------------------------------------------------------------------------------------------------AACTCGGATTTCTGGCCTATTTT------------------------------------ t1428369 1
------------------------------------------------------------------------------------------------------------------------------------------------------------------------------------------------------------------------------------------------------------ACTCGGATTTCTGGCCTAT--------------------------------------- t3630352 1
---------------------------------------------------------------------------------------------------------------------------------------------------------------------------------------------------------------------------------------------------------------CGGATTTCTGGCCTATTTTATTTT------------------------------- t3495219 1
--------------------------------------------------------------------------------------------------------------------------------------------------------------------------------------------------------------------------------------------------------------------------------TTATTTTGGTAGTTCGATCGTGGAA------------- t2829194 1
-----------------------------------------------------------------------------------------------------------------------------------------------------------------------------------------------------------------------------------------------------------------------------------TTTTGGTAGTTCGATCGTGG--------------- t1947151 1
-----------------------------------------------------------------------------------------------------------------------------------------------------------------------------------------------------------------------------------------------------------------------------------TTTTGGTAGTTCGATCGTGGA-------------- t0682529 2
-----------------------------------------------------------------------------------------------------------------------------------------------------------------------------------------------------------------------------------------------------------------------------------TTTTGGTAGTTCGATCGTGGAA------------- t1127494 1
------------------------------------------------------------------------------------------------------------------------------------------------------------------------------------------------------------------------------------------------------------------------------------TTTGGTAGTTCGATCGTGGAA------------- t0214915 6
------------------------------------------------------------------------------------------------------------------------------------------------------------------------------------------------------------------------------------------------------------------------------------TTTGGTAGTTCGATCGTGGAAT------------ t1515111 1
-------------------------------------------------------------------------------------------------------------------------------------------------------------------------------------------------------------------------------------------------------------------------------------TTGGTAGTTCGATCGTGGA-------------- t0678858 2
-------------------------------------------------------------------------------------------------------------------------------------------------------------------------------------------------------------------------------------------------------------------------------------TTGGTAGTTCGATCGTGGAA------------- t0923139 2
-------------------------------------------------------------------------------------------------------------------------------------------------------------------------------------------------------------------------------------------------------------------------------------TTGGTAGTTCGATCGTGGAATTTAT-------- t3169835 1
--------------------------------------------------------------------------------------------------------------------------------------------------------------------------------------------------------------------------------------------------------------------------------------TGGTAGTTCGATCGTGGA-------------- t0778551 2
--------------------------------------------------------------------------------------------------------------------------------------------------------------------------------------------------------------------------------------------------------------------------------------TGGTAGTTCGATCGTGGAA------------- t0077575 15
--------------------------------------------------------------------------------------------------------------------------------------------------------------------------------------------------------------------------------------------------------------------------------------TGGTAGTTCGATCGTGGAATT----------- t0908280 2
--------------------------------------------------------------------------------------------------------------------------------------------------------------------------------------------------------------------------------------------------------------------------------------TGGTAGTTCGATCGTGGAATTT---------- t0031273 32
--------------------------------------------------------------------------------------------------------------------------------------------------------------------------------------------------------------------------------------------------------------------------------------TGGTAGTTCGATCGTGGAATTTA--------- t0038326 27
--------------------------------------------------------------------------------------------------------------------------------------------------------------------------------------------------------------------------------------------------------------------------------------TGGTAGTTCGATCGTGGAATTTAT-------- t1066937 2
---------------------------------------------------------------------------------------------------------------------------------------------------------------------------------------------------------------------------------------------------------------------------------------GGTAGTTCGATCGTGGAA------------- t0000091 3768
---------------------------------------------------------------------------------------------------------------------------------------------------------------------------------------------------------------------------------------------------------------------------------------GGTAGTTCGATCGTGGAAT------------ t0000168 1925
---------------------------------------------------------------------------------------------------------------------------------------------------------------------------------------------------------------------------------------------------------------------------------------GGTAGTTCGATCGTGGAATT----------- t0000038 9655
---------------------------------------------------------------------------------------------------------------------------------------------------------------------------------------------------------------------------------------------------------------------------------------GGTAGTTCGATCGTGGAATTT---------- t0000007 111616
---------------------------------------------------------------------------------------------------------------------------------------------------------------------------------------------------------------------------------------------------------------------------------------GGTAGTTCGATCGTGGAATTTA--------- t0000011 52469
---------------------------------------------------------------------------------------------------------------------------------------------------------------------------------------------------------------------------------------------------------------------------------------GGTAGTTCGATCGTGGAATTTAT-------- t0000063 5769
---------------------------------------------------------------------------------------------------------------------------------------------------------------------------------------------------------------------------------------------------------------------------------------GGTAGTTCGATCGTGGAATTTATT------- t0000613 648
---------------------------------------------------------------------------------------------------------------------------------------------------------------------------------------------------------------------------------------------------------------------------------------GGTAGTTCGATCGTGGAATTTATTT------ t0002619 219
----------------------------------------------------------------------------------------------------------------------------------------------------------------------------------------------------------------------------------------------------------------------------------------GTAGTTCGATCGTGGAAT------------ t3104147 1
----------------------------------------------------------------------------------------------------------------------------------------------------------------------------------------------------------------------------------------------------------------------------------------GTAGTTCGATCGTGGAATT----------- t0196927 7
----------------------------------------------------------------------------------------------------------------------------------------------------------------------------------------------------------------------------------------------------------------------------------------GTAGTTCGATCGTGGAATTT---------- t0019428 48
----------------------------------------------------------------------------------------------------------------------------------------------------------------------------------------------------------------------------------------------------------------------------------------GTAGTTCGATCGTGGAATTTA--------- t0041618 26
----------------------------------------------------------------------------------------------------------------------------------------------------------------------------------------------------------------------------------------------------------------------------------------GTAGTTCGATCGTGGAATTTAT-------- t0740698 2
----------------------------------------------------------------------------------------------------------------------------------------------------------------------------------------------------------------------------------------------------------------------------------------GTAGTTCGATCGTGGAATTTATT------- t1156251 1
------------------------------------------------------------------------------------------------------------------------------------------------------------------------------------------------------------------------------------------------------------------------------------------AGTTCGATCGTGGAATTT---------- t2955705 1
------------------------------------------------------------------------------------------------------------------------------------------------------------------------------------------------------------------------------------------------------------------------------------------AGTTCGATCGTGGAATTTA--------- t0535070 3
-------------------------------------------------------------------------------------------------------------------------------------------------------------------------------------------------------------------------------------------------------------------------------------------GTTCGATCGTGGAATTTA--------- t0603068 2
-------------------------------------------------------------------------------------------------------------------------------------------------------------------------------------------------------------------------------------------------------------------------------------------GTTCGATCGTGGAATTTAT-------- t1196502 1
-------------------------------------------------------------------------------------------------------------------------------------------------------------------------------------------------------------------------------------------------------------------------------------------GTTCGATCGTGGAATTTATTTC----- t1579826 1
--------------------------------------------------------------------------------------------------------------------------------------------------------------------------------------------------------------------------------------------------------------------------------------------TTCGATCGTGGAATTTATTTCTT--- t2740871 1
//
pas-mir2h 
TAGATCGGGATCGGGCCCACGACGAACTACTGTAGGGAGTTTATTAAAACCATTGAATTCGGAATATGGTAAAGTAGCTCCCGGGTGGGGAACGACTCCTTTGATGGGTGTCGCAATGGCTCTATTTGCGGTATTTTTATCTATTATTTTGGAGATTTATAATTCTTCCGTTTTATTGGATGGAATTTCAATGAATTAAATCTATAAGAACCACAAAGTCCTAGCTTTTAAATAAAAAATCAATCAGTTAGAACTCGGATTTCTGGCCTATTTTATTTTGGTAGTTCGATCGTGGAATTTATTTCTTTCT pas-mir2h 186314     precision: 0.9996564
.(((..(((((.((..(((((((((((((((((((((((((((..........)))))))(((((((.(((((..(((((((.....)))).((((.(((.....))).)))).....)))...))))).))))))).........(((((.(((((((..((((((((((((....)))))))).......))))))))))).))))).(((..((((((.((.((((((................)))))))).)))))).))))))))........))))))))).))))))..)).)))))..)))
***************************************************************************************************************************************************************************************************************************************************************************************GGTAGTTCGATCGTGGAATTT********** pas-mir2h-3p 186250
-------GGATCGGGCCCACGACGAA-------------------------------------------------------------------------------------------------------------------------------------------------------------------------------------------------------------------------------------------------------------------------------------------- t1977075 1
-----------------------GAACTACTGTAGGGAGTTTA--------------------------------------------------------------------------------------------------------------------------------------------------------------------------------------------------------------------------------------------------------------------------- t3206499 1
--------------------------CTACTGTAGGGAGTTTATTAA----------------------------------------------------------------------------------------------------------------------------------------------------------------------------------------------------------------------------------------------------------------------- t2109994 1
--------------------------CTACTGTAGGGAGTTTATTAAAACC------------------------------------------------------------------------------------------------------------------------------------------------------------------------------------------------------------------------------------------------------------------- t3885673 1
--------------------------------------------TAAAACCATTGAATTCGGAAT----------------------------------------------------------------------------------------------------------------------------------------------------------------------------------------------------------------------------------------------------- t1817039 1
---------------------------------------------AAAACCATTGAATTCGGAATA---------------------------------------------------------------------------------------------------------------------------------------------------------------------------------------------------------------------------------------------------- t2487325 1
-------------------------------------------------CCATTGAATTCGGAATATGGTA----------------------------------------------------------------------------------------------------------------------------------------------------------------------------------------------------------------------------------------------- t3669467 1
--------------------------------------------------CATTGAATTCGGAATATGGTA----------------------------------------------------------------------------------------------------------------------------------------------------------------------------------------------------------------------------------------------- t3563688 1
-----------------------------------------------------TGAATTCGGAATATGGTAAAGTA------------------------------------------------------------------------------------------------------------------------------------------------------------------------------------------------------------------------------------------ t4157663 1
-----------------------------------------------------TGAATTCGGAATATGGTAAAGTAG----------------------------------------------------------------------------------------------------------------------------------------------------------------------------------------------------------------------------------------- t3061286 1
---------------------------------------------------------TTCGGAATATGGTAAAGTAGC---------------------------------------------------------------------------------------------------------------------------------------------------------------------------------------------------------------------------------------- t3716963 1
-----------------------------------------------------------CGGAATATGGTAAAGTAGC---------------------------------------------------------------------------------------------------------------------------------------------------------------------------------------------------------------------------------------- t4144333 1
---------------------------------------------------------------ATATGGTAAAGTAGCTCCCGG---------------------------------------------------------------------------------------------------------------------------------------------------------------------------------------------------------------------------------- t1840487 1
---------------------------------------------------------------ATATGGTAAAGTAGCTCCCGGG--------------------------------------------------------------------------------------------------------------------------------------------------------------------------------------------------------------------------------- t3033168 1
---------------------------------------------------------------ATATGGTAAAGTAGCTCCCGGGT-------------------------------------------------------------------------------------------------------------------------------------------------------------------------------------------------------------------------------- t1953248 1
----------------------------------------------------------------TATGGTAAAGTAGCTCCCGGGT-------------------------------------------------------------------------------------------------------------------------------------------------------------------------------------------------------------------------------- t2641314 1
----------------------------------------------------------------TATGGTAAAGTAGCTCCCGGGTG------------------------------------------------------------------------------------------------------------------------------------------------------------------------------------------------------------------------------- t3435165 1
-----------------------------------------------------------------ATGGTAAAGTAGCTCCCG----------------------------------------------------------------------------------------------------------------------------------------------------------------------------------------------------------------------------------- t1314802 1
-------------------------------------------------------------------------------CCCGGGTGGGGAACGACTCCT------------------------------------------------------------------------------------------------------------------------------------------------------------------------------------------------------------------ t4248385 1
-------------------------------------------------------------------------------CCCGGGTGGGGAACGACTCCTT----------------------------------------------------------------------------------------------------------------------------------------------------------------------------------------------------------------- t4226328 1
-------------------------------------------------------------------------------CCCGGGTGGGGAACGACTCCTTT---------------------------------------------------------------------------------------------------------------------------------------------------------------------------------------------------------------- t3397025 1
-------------------------------------------------------------------------------------------------------ATGGGTGTCGCAATGGCTCTA------------------------------------------------------------------------------------------------------------------------------------------------------------------------------------------ t3520483 1
-----------------------------------------------------------------------------------------------------------------------------------------------------------------------------------------------------------------------------------------------------AGTTAGAACTCGGATTTCTGGC------------------------------------------- t0949215 2
-----------------------------------------------------------------------------------------------------------------------------------------------------------------------------------------------------------------------------------------------------AGTTAGAACTCGGATTTCTGGCCT----------------------------------------- t1032093 2
-----------------------------------------------------------------------------------------------------------------------------------------------------------------------------------------------------------------------------------------------------AGTTAGAACTCGGATTTCTGGCCTA---------------------------------------- t0180692 7
------------------------------------------------------------------------------------------------------------------------------------------------------------------------------------------------------------------------------------------------------GTTAGAACTCGGATTTCTGGCC------------------------------------------ t0398847 3
------------------------------------------------------------------------------------------------------------------------------------------------------------------------------------------------------------------------------------------------------GTTAGAACTCGGATTTCTGGCCT----------------------------------------- t2114880 1
------------------------------------------------------------------------------------------------------------------------------------------------------------------------------------------------------------------------------------------------------GTTAGAACTCGGATTTCTGGCCTA---------------------------------------- t0324681 4
------------------------------------------------------------------------------------------------------------------------------------------------------------------------------------------------------------------------------------------------------GTTAGAACTCGGATTTCTGGCCTAT--------------------------------------- t2170797 1
-------------------------------------------------------------------------------------------------------------------------------------------------------------------------------------------------------------------------------------------------------TTAGAACTCGGATTTCTGG-------------------------------------------- t3929691 1
-------------------------------------------------------------------------------------------------------------------------------------------------------------------------------------------------------------------------------------------------------TTAGAACTCGGATTTCTGGCC------------------------------------------ t0544996 3
-------------------------------------------------------------------------------------------------------------------------------------------------------------------------------------------------------------------------------------------------------TTAGAACTCGGATTTCTGGCCT----------------------------------------- t2851119 1
--------------------------------------------------------------------------------------------------------------------------------------------------------------------------------------------------------------------------------------------------------TAGAACTCGGATTTCTGGCCT----------------------------------------- t3529242 1
---------------------------------------------------------------------------------------------------------------------------------------------------------------------------------------------------------------------------------------------------------AGAACTCGGATTTCTGGCCTATTT------------------------------------- t0951947 2
----------------------------------------------------------------------------------------------------------------------------------------------------------------------------------------------------------------------------------------------------------GAACTCGGATTTCTGGCCTATTTT------------------------------------ t3352836 1
-----------------------------------------------------------------------------------------------------------------------------------------------------------------------------------------------------------------------------------------------------------AACTCGGATTTCTGGCCTATTTT------------------------------------ t1428369 1
------------------------------------------------------------------------------------------------------------------------------------------------------------------------------------------------------------------------------------------------------------ACTCGGATTTCTGGCCTAT--------------------------------------- t3630352 1
---------------------------------------------------------------------------------------------------------------------------------------------------------------------------------------------------------------------------------------------------------------CGGATTTCTGGCCTATTTTATTTT------------------------------- t3495219 1
--------------------------------------------------------------------------------------------------------------------------------------------------------------------------------------------------------------------------------------------------------------------------------TTATTTTGGTAGTTCGATCGTGGAA------------- t2829194 1
-----------------------------------------------------------------------------------------------------------------------------------------------------------------------------------------------------------------------------------------------------------------------------------TTTTGGTAGTTCGATCGTGG--------------- t1947151 1
-----------------------------------------------------------------------------------------------------------------------------------------------------------------------------------------------------------------------------------------------------------------------------------TTTTGGTAGTTCGATCGTGGA-------------- t0682529 2
-----------------------------------------------------------------------------------------------------------------------------------------------------------------------------------------------------------------------------------------------------------------------------------TTTTGGTAGTTCGATCGTGGAA------------- t1127494 1
------------------------------------------------------------------------------------------------------------------------------------------------------------------------------------------------------------------------------------------------------------------------------------TTTGGTAGTTCGATCGTGGAA------------- t0214915 6
------------------------------------------------------------------------------------------------------------------------------------------------------------------------------------------------------------------------------------------------------------------------------------TTTGGTAGTTCGATCGTGGAAT------------ t1515111 1
-------------------------------------------------------------------------------------------------------------------------------------------------------------------------------------------------------------------------------------------------------------------------------------TTGGTAGTTCGATCGTGGA-------------- t0678858 2
-------------------------------------------------------------------------------------------------------------------------------------------------------------------------------------------------------------------------------------------------------------------------------------TTGGTAGTTCGATCGTGGAA------------- t0923139 2
-------------------------------------------------------------------------------------------------------------------------------------------------------------------------------------------------------------------------------------------------------------------------------------TTGGTAGTTCGATCGTGGAATTTAT-------- t3169835 1
--------------------------------------------------------------------------------------------------------------------------------------------------------------------------------------------------------------------------------------------------------------------------------------TGGTAGTTCGATCGTGGA-------------- t0778551 2
--------------------------------------------------------------------------------------------------------------------------------------------------------------------------------------------------------------------------------------------------------------------------------------TGGTAGTTCGATCGTGGAA------------- t0077575 15
--------------------------------------------------------------------------------------------------------------------------------------------------------------------------------------------------------------------------------------------------------------------------------------TGGTAGTTCGATCGTGGAATT----------- t0908280 2
--------------------------------------------------------------------------------------------------------------------------------------------------------------------------------------------------------------------------------------------------------------------------------------TGGTAGTTCGATCGTGGAATTT---------- t0031273 32
--------------------------------------------------------------------------------------------------------------------------------------------------------------------------------------------------------------------------------------------------------------------------------------TGGTAGTTCGATCGTGGAATTTA--------- t0038326 27
--------------------------------------------------------------------------------------------------------------------------------------------------------------------------------------------------------------------------------------------------------------------------------------TGGTAGTTCGATCGTGGAATTTAT-------- t1066937 2
---------------------------------------------------------------------------------------------------------------------------------------------------------------------------------------------------------------------------------------------------------------------------------------GGTAGTTCGATCGTGGAA------------- t0000091 3768
---------------------------------------------------------------------------------------------------------------------------------------------------------------------------------------------------------------------------------------------------------------------------------------GGTAGTTCGATCGTGGAAT------------ t0000168 1925
---------------------------------------------------------------------------------------------------------------------------------------------------------------------------------------------------------------------------------------------------------------------------------------GGTAGTTCGATCGTGGAATT----------- t0000038 9655
---------------------------------------------------------------------------------------------------------------------------------------------------------------------------------------------------------------------------------------------------------------------------------------GGTAGTTCGATCGTGGAATTT---------- t0000007 111616
---------------------------------------------------------------------------------------------------------------------------------------------------------------------------------------------------------------------------------------------------------------------------------------GGTAGTTCGATCGTGGAATTTA--------- t0000011 52469
---------------------------------------------------------------------------------------------------------------------------------------------------------------------------------------------------------------------------------------------------------------------------------------GGTAGTTCGATCGTGGAATTTAT-------- t0000063 5769
---------------------------------------------------------------------------------------------------------------------------------------------------------------------------------------------------------------------------------------------------------------------------------------GGTAGTTCGATCGTGGAATTTATT------- t0000613 648
---------------------------------------------------------------------------------------------------------------------------------------------------------------------------------------------------------------------------------------------------------------------------------------GGTAGTTCGATCGTGGAATTTATTT------ t0002619 219
----------------------------------------------------------------------------------------------------------------------------------------------------------------------------------------------------------------------------------------------------------------------------------------GTAGTTCGATCGTGGAAT------------ t3104147 1
----------------------------------------------------------------------------------------------------------------------------------------------------------------------------------------------------------------------------------------------------------------------------------------GTAGTTCGATCGTGGAATT----------- t0196927 7
----------------------------------------------------------------------------------------------------------------------------------------------------------------------------------------------------------------------------------------------------------------------------------------GTAGTTCGATCGTGGAATTT---------- t0019428 48
----------------------------------------------------------------------------------------------------------------------------------------------------------------------------------------------------------------------------------------------------------------------------------------GTAGTTCGATCGTGGAATTTA--------- t0041618 26
----------------------------------------------------------------------------------------------------------------------------------------------------------------------------------------------------------------------------------------------------------------------------------------GTAGTTCGATCGTGGAATTTAT-------- t0740698 2
----------------------------------------------------------------------------------------------------------------------------------------------------------------------------------------------------------------------------------------------------------------------------------------GTAGTTCGATCGTGGAATTTATT------- t1156251 1
------------------------------------------------------------------------------------------------------------------------------------------------------------------------------------------------------------------------------------------------------------------------------------------AGTTCGATCGTGGAATTT---------- t2955705 1
------------------------------------------------------------------------------------------------------------------------------------------------------------------------------------------------------------------------------------------------------------------------------------------AGTTCGATCGTGGAATTTA--------- t0535070 3
-------------------------------------------------------------------------------------------------------------------------------------------------------------------------------------------------------------------------------------------------------------------------------------------GTTCGATCGTGGAATTTA--------- t0603068 2
-------------------------------------------------------------------------------------------------------------------------------------------------------------------------------------------------------------------------------------------------------------------------------------------GTTCGATCGTGGAATTTAT-------- t1196502 1
-------------------------------------------------------------------------------------------------------------------------------------------------------------------------------------------------------------------------------------------------------------------------------------------GTTCGATCGTGGAATTTATTTC----- t1579826 1
--------------------------------------------------------------------------------------------------------------------------------------------------------------------------------------------------------------------------------------------------------------------------------------------TTCGATCGTGGAATTTATTTCTT--- t2740871 1
//
pas-mir2i 
TAGATCGGGATCGGGCCCACGACGAACTACTGTAGGGAGTTTATTAAAACCATTGAATTCGGAATATGGTAAAGTAGCTCCCGGGTGGGGAACGACTCCTTTGATGGGTGTCGCAATGGCTCTATTTGCGGTATTTTTATCTATTATTTTGGAGATTTATAATTCTTCCGTTTTATTGGATGGAATTTCAATGAATTAAATCTATAAGAACCACAAAGTCCTAGCTTTTAAATAAAAAATCAATCAGTTAGAACTCGGATTTCTGGCCTATTTTATTTTGGTAGTTCGATCGTGGAATTTATTTCTTTCT pas-mir2i 186314     precision: 0.9996564
.(((..(((((.((..(((((((((((((((((((((((((((..........)))))))(((((((.(((((..(((((((.....)))).((((.(((.....))).)))).....)))...))))).))))))).........(((((.(((((((..((((((((((((....)))))))).......))))))))))).))))).(((..((((((.((.((((((................)))))))).)))))).))))))))........))))))))).))))))..)).)))))..)))
***************************************************************************************************************************************************************************************************************************************************************************************GGTAGTTCGATCGTGGAATTT********** pas-mir2i-3p 186250
-------GGATCGGGCCCACGACGAA-------------------------------------------------------------------------------------------------------------------------------------------------------------------------------------------------------------------------------------------------------------------------------------------- t1977075 1
-----------------------GAACTACTGTAGGGAGTTTA--------------------------------------------------------------------------------------------------------------------------------------------------------------------------------------------------------------------------------------------------------------------------- t3206499 1
--------------------------CTACTGTAGGGAGTTTATTAA----------------------------------------------------------------------------------------------------------------------------------------------------------------------------------------------------------------------------------------------------------------------- t2109994 1
--------------------------CTACTGTAGGGAGTTTATTAAAACC------------------------------------------------------------------------------------------------------------------------------------------------------------------------------------------------------------------------------------------------------------------- t3885673 1
--------------------------------------------TAAAACCATTGAATTCGGAAT----------------------------------------------------------------------------------------------------------------------------------------------------------------------------------------------------------------------------------------------------- t1817039 1
---------------------------------------------AAAACCATTGAATTCGGAATA---------------------------------------------------------------------------------------------------------------------------------------------------------------------------------------------------------------------------------------------------- t2487325 1
-------------------------------------------------CCATTGAATTCGGAATATGGTA----------------------------------------------------------------------------------------------------------------------------------------------------------------------------------------------------------------------------------------------- t3669467 1
--------------------------------------------------CATTGAATTCGGAATATGGTA----------------------------------------------------------------------------------------------------------------------------------------------------------------------------------------------------------------------------------------------- t3563688 1
-----------------------------------------------------TGAATTCGGAATATGGTAAAGTA------------------------------------------------------------------------------------------------------------------------------------------------------------------------------------------------------------------------------------------ t4157663 1
-----------------------------------------------------TGAATTCGGAATATGGTAAAGTAG----------------------------------------------------------------------------------------------------------------------------------------------------------------------------------------------------------------------------------------- t3061286 1
---------------------------------------------------------TTCGGAATATGGTAAAGTAGC---------------------------------------------------------------------------------------------------------------------------------------------------------------------------------------------------------------------------------------- t3716963 1
-----------------------------------------------------------CGGAATATGGTAAAGTAGC---------------------------------------------------------------------------------------------------------------------------------------------------------------------------------------------------------------------------------------- t4144333 1
---------------------------------------------------------------ATATGGTAAAGTAGCTCCCGG---------------------------------------------------------------------------------------------------------------------------------------------------------------------------------------------------------------------------------- t1840487 1
---------------------------------------------------------------ATATGGTAAAGTAGCTCCCGGG--------------------------------------------------------------------------------------------------------------------------------------------------------------------------------------------------------------------------------- t3033168 1
---------------------------------------------------------------ATATGGTAAAGTAGCTCCCGGGT-------------------------------------------------------------------------------------------------------------------------------------------------------------------------------------------------------------------------------- t1953248 1
----------------------------------------------------------------TATGGTAAAGTAGCTCCCGGGT-------------------------------------------------------------------------------------------------------------------------------------------------------------------------------------------------------------------------------- t2641314 1
----------------------------------------------------------------TATGGTAAAGTAGCTCCCGGGTG------------------------------------------------------------------------------------------------------------------------------------------------------------------------------------------------------------------------------- t3435165 1
-----------------------------------------------------------------ATGGTAAAGTAGCTCCCG----------------------------------------------------------------------------------------------------------------------------------------------------------------------------------------------------------------------------------- t1314802 1
-------------------------------------------------------------------------------CCCGGGTGGGGAACGACTCCT------------------------------------------------------------------------------------------------------------------------------------------------------------------------------------------------------------------ t4248385 1
-------------------------------------------------------------------------------CCCGGGTGGGGAACGACTCCTT----------------------------------------------------------------------------------------------------------------------------------------------------------------------------------------------------------------- t4226328 1
-------------------------------------------------------------------------------CCCGGGTGGGGAACGACTCCTTT---------------------------------------------------------------------------------------------------------------------------------------------------------------------------------------------------------------- t3397025 1
-------------------------------------------------------------------------------------------------------ATGGGTGTCGCAATGGCTCTA------------------------------------------------------------------------------------------------------------------------------------------------------------------------------------------ t3520483 1
-----------------------------------------------------------------------------------------------------------------------------------------------------------------------------------------------------------------------------------------------------AGTTAGAACTCGGATTTCTGGC------------------------------------------- t0949215 2
-----------------------------------------------------------------------------------------------------------------------------------------------------------------------------------------------------------------------------------------------------AGTTAGAACTCGGATTTCTGGCCT----------------------------------------- t1032093 2
-----------------------------------------------------------------------------------------------------------------------------------------------------------------------------------------------------------------------------------------------------AGTTAGAACTCGGATTTCTGGCCTA---------------------------------------- t0180692 7
------------------------------------------------------------------------------------------------------------------------------------------------------------------------------------------------------------------------------------------------------GTTAGAACTCGGATTTCTGGCC------------------------------------------ t0398847 3
------------------------------------------------------------------------------------------------------------------------------------------------------------------------------------------------------------------------------------------------------GTTAGAACTCGGATTTCTGGCCT----------------------------------------- t2114880 1
------------------------------------------------------------------------------------------------------------------------------------------------------------------------------------------------------------------------------------------------------GTTAGAACTCGGATTTCTGGCCTA---------------------------------------- t0324681 4
------------------------------------------------------------------------------------------------------------------------------------------------------------------------------------------------------------------------------------------------------GTTAGAACTCGGATTTCTGGCCTAT--------------------------------------- t2170797 1
-------------------------------------------------------------------------------------------------------------------------------------------------------------------------------------------------------------------------------------------------------TTAGAACTCGGATTTCTGG-------------------------------------------- t3929691 1
-------------------------------------------------------------------------------------------------------------------------------------------------------------------------------------------------------------------------------------------------------TTAGAACTCGGATTTCTGGCC------------------------------------------ t0544996 3
-------------------------------------------------------------------------------------------------------------------------------------------------------------------------------------------------------------------------------------------------------TTAGAACTCGGATTTCTGGCCT----------------------------------------- t2851119 1
--------------------------------------------------------------------------------------------------------------------------------------------------------------------------------------------------------------------------------------------------------TAGAACTCGGATTTCTGGCCT----------------------------------------- t3529242 1
---------------------------------------------------------------------------------------------------------------------------------------------------------------------------------------------------------------------------------------------------------AGAACTCGGATTTCTGGCCTATTT------------------------------------- t0951947 2
----------------------------------------------------------------------------------------------------------------------------------------------------------------------------------------------------------------------------------------------------------GAACTCGGATTTCTGGCCTATTTT------------------------------------ t3352836 1
-----------------------------------------------------------------------------------------------------------------------------------------------------------------------------------------------------------------------------------------------------------AACTCGGATTTCTGGCCTATTTT------------------------------------ t1428369 1
------------------------------------------------------------------------------------------------------------------------------------------------------------------------------------------------------------------------------------------------------------ACTCGGATTTCTGGCCTAT--------------------------------------- t3630352 1
---------------------------------------------------------------------------------------------------------------------------------------------------------------------------------------------------------------------------------------------------------------CGGATTTCTGGCCTATTTTATTTT------------------------------- t3495219 1
--------------------------------------------------------------------------------------------------------------------------------------------------------------------------------------------------------------------------------------------------------------------------------TTATTTTGGTAGTTCGATCGTGGAA------------- t2829194 1
-----------------------------------------------------------------------------------------------------------------------------------------------------------------------------------------------------------------------------------------------------------------------------------TTTTGGTAGTTCGATCGTGG--------------- t1947151 1
-----------------------------------------------------------------------------------------------------------------------------------------------------------------------------------------------------------------------------------------------------------------------------------TTTTGGTAGTTCGATCGTGGA-------------- t0682529 2
-----------------------------------------------------------------------------------------------------------------------------------------------------------------------------------------------------------------------------------------------------------------------------------TTTTGGTAGTTCGATCGTGGAA------------- t1127494 1
------------------------------------------------------------------------------------------------------------------------------------------------------------------------------------------------------------------------------------------------------------------------------------TTTGGTAGTTCGATCGTGGAA------------- t0214915 6
------------------------------------------------------------------------------------------------------------------------------------------------------------------------------------------------------------------------------------------------------------------------------------TTTGGTAGTTCGATCGTGGAAT------------ t1515111 1
-------------------------------------------------------------------------------------------------------------------------------------------------------------------------------------------------------------------------------------------------------------------------------------TTGGTAGTTCGATCGTGGA-------------- t0678858 2
-------------------------------------------------------------------------------------------------------------------------------------------------------------------------------------------------------------------------------------------------------------------------------------TTGGTAGTTCGATCGTGGAA------------- t0923139 2
-------------------------------------------------------------------------------------------------------------------------------------------------------------------------------------------------------------------------------------------------------------------------------------TTGGTAGTTCGATCGTGGAATTTAT-------- t3169835 1
--------------------------------------------------------------------------------------------------------------------------------------------------------------------------------------------------------------------------------------------------------------------------------------TGGTAGTTCGATCGTGGA-------------- t0778551 2
--------------------------------------------------------------------------------------------------------------------------------------------------------------------------------------------------------------------------------------------------------------------------------------TGGTAGTTCGATCGTGGAA------------- t0077575 15
--------------------------------------------------------------------------------------------------------------------------------------------------------------------------------------------------------------------------------------------------------------------------------------TGGTAGTTCGATCGTGGAATT----------- t0908280 2
--------------------------------------------------------------------------------------------------------------------------------------------------------------------------------------------------------------------------------------------------------------------------------------TGGTAGTTCGATCGTGGAATTT---------- t0031273 32
--------------------------------------------------------------------------------------------------------------------------------------------------------------------------------------------------------------------------------------------------------------------------------------TGGTAGTTCGATCGTGGAATTTA--------- t0038326 27
--------------------------------------------------------------------------------------------------------------------------------------------------------------------------------------------------------------------------------------------------------------------------------------TGGTAGTTCGATCGTGGAATTTAT-------- t1066937 2
---------------------------------------------------------------------------------------------------------------------------------------------------------------------------------------------------------------------------------------------------------------------------------------GGTAGTTCGATCGTGGAA------------- t0000091 3768
---------------------------------------------------------------------------------------------------------------------------------------------------------------------------------------------------------------------------------------------------------------------------------------GGTAGTTCGATCGTGGAAT------------ t0000168 1925
---------------------------------------------------------------------------------------------------------------------------------------------------------------------------------------------------------------------------------------------------------------------------------------GGTAGTTCGATCGTGGAATT----------- t0000038 9655
---------------------------------------------------------------------------------------------------------------------------------------------------------------------------------------------------------------------------------------------------------------------------------------GGTAGTTCGATCGTGGAATTT---------- t0000007 111616
---------------------------------------------------------------------------------------------------------------------------------------------------------------------------------------------------------------------------------------------------------------------------------------GGTAGTTCGATCGTGGAATTTA--------- t0000011 52469
---------------------------------------------------------------------------------------------------------------------------------------------------------------------------------------------------------------------------------------------------------------------------------------GGTAGTTCGATCGTGGAATTTAT-------- t0000063 5769
---------------------------------------------------------------------------------------------------------------------------------------------------------------------------------------------------------------------------------------------------------------------------------------GGTAGTTCGATCGTGGAATTTATT------- t0000613 648
---------------------------------------------------------------------------------------------------------------------------------------------------------------------------------------------------------------------------------------------------------------------------------------GGTAGTTCGATCGTGGAATTTATTT------ t0002619 219
----------------------------------------------------------------------------------------------------------------------------------------------------------------------------------------------------------------------------------------------------------------------------------------GTAGTTCGATCGTGGAAT------------ t3104147 1
----------------------------------------------------------------------------------------------------------------------------------------------------------------------------------------------------------------------------------------------------------------------------------------GTAGTTCGATCGTGGAATT----------- t0196927 7
----------------------------------------------------------------------------------------------------------------------------------------------------------------------------------------------------------------------------------------------------------------------------------------GTAGTTCGATCGTGGAATTT---------- t0019428 48
----------------------------------------------------------------------------------------------------------------------------------------------------------------------------------------------------------------------------------------------------------------------------------------GTAGTTCGATCGTGGAATTTA--------- t0041618 26
----------------------------------------------------------------------------------------------------------------------------------------------------------------------------------------------------------------------------------------------------------------------------------------GTAGTTCGATCGTGGAATTTAT-------- t0740698 2
----------------------------------------------------------------------------------------------------------------------------------------------------------------------------------------------------------------------------------------------------------------------------------------GTAGTTCGATCGTGGAATTTATT------- t1156251 1
------------------------------------------------------------------------------------------------------------------------------------------------------------------------------------------------------------------------------------------------------------------------------------------AGTTCGATCGTGGAATTT---------- t2955705 1
------------------------------------------------------------------------------------------------------------------------------------------------------------------------------------------------------------------------------------------------------------------------------------------AGTTCGATCGTGGAATTTA--------- t0535070 3
-------------------------------------------------------------------------------------------------------------------------------------------------------------------------------------------------------------------------------------------------------------------------------------------GTTCGATCGTGGAATTTA--------- t0603068 2
-------------------------------------------------------------------------------------------------------------------------------------------------------------------------------------------------------------------------------------------------------------------------------------------GTTCGATCGTGGAATTTAT-------- t1196502 1
-------------------------------------------------------------------------------------------------------------------------------------------------------------------------------------------------------------------------------------------------------------------------------------------GTTCGATCGTGGAATTTATTTC----- t1579826 1
--------------------------------------------------------------------------------------------------------------------------------------------------------------------------------------------------------------------------------------------------------------------------------------------TTCGATCGTGGAATTTATTTCTT--- t2740871 1
//
pas-mir2j 
TAGATCGGGATCGGGCCCACGACGAACTACTGTAGGGAGTTTATTAAAACCATTGAATTCGGAATATGGTAAAGTAGCTCCCGGGTGGGGAACGACTCCTTTGATGGGTGTCGCAATGGCTCTATTTGCGGTATTTTTATCTATTATTTTGGAGATTTATAATTCTTCCGTTTTATTGGATGGAATTTCAATGAATTAAATCTATAAGAACCACAAAGTCCTAGCTTTTAAATAAAAAATCAATCAGTTAGAACTCGGATTTCTGGCCTATTTTATTTTGGTAGTTCGATCGTGGAATTTATTTCTTTCT pas-mir2j 186314     precision: 0.9996564
.(((..(((((.((..(((((((((((((((((((((((((((..........)))))))(((((((.(((((..(((((((.....)))).((((.(((.....))).)))).....)))...))))).))))))).........(((((.(((((((..((((((((((((....)))))))).......))))))))))).))))).(((..((((((.((.((((((................)))))))).)))))).))))))))........))))))))).))))))..)).)))))..)))
***************************************************************************************************************************************************************************************************************************************************************************************GGTAGTTCGATCGTGGAATTT********** pas-mir2j-3p 186250
-------GGATCGGGCCCACGACGAA-------------------------------------------------------------------------------------------------------------------------------------------------------------------------------------------------------------------------------------------------------------------------------------------- t1977075 1
-----------------------GAACTACTGTAGGGAGTTTA--------------------------------------------------------------------------------------------------------------------------------------------------------------------------------------------------------------------------------------------------------------------------- t3206499 1
--------------------------CTACTGTAGGGAGTTTATTAA----------------------------------------------------------------------------------------------------------------------------------------------------------------------------------------------------------------------------------------------------------------------- t2109994 1
--------------------------CTACTGTAGGGAGTTTATTAAAACC------------------------------------------------------------------------------------------------------------------------------------------------------------------------------------------------------------------------------------------------------------------- t3885673 1
--------------------------------------------TAAAACCATTGAATTCGGAAT----------------------------------------------------------------------------------------------------------------------------------------------------------------------------------------------------------------------------------------------------- t1817039 1
---------------------------------------------AAAACCATTGAATTCGGAATA---------------------------------------------------------------------------------------------------------------------------------------------------------------------------------------------------------------------------------------------------- t2487325 1
-------------------------------------------------CCATTGAATTCGGAATATGGTA----------------------------------------------------------------------------------------------------------------------------------------------------------------------------------------------------------------------------------------------- t3669467 1
--------------------------------------------------CATTGAATTCGGAATATGGTA----------------------------------------------------------------------------------------------------------------------------------------------------------------------------------------------------------------------------------------------- t3563688 1
-----------------------------------------------------TGAATTCGGAATATGGTAAAGTA------------------------------------------------------------------------------------------------------------------------------------------------------------------------------------------------------------------------------------------ t4157663 1
-----------------------------------------------------TGAATTCGGAATATGGTAAAGTAG----------------------------------------------------------------------------------------------------------------------------------------------------------------------------------------------------------------------------------------- t3061286 1
---------------------------------------------------------TTCGGAATATGGTAAAGTAGC---------------------------------------------------------------------------------------------------------------------------------------------------------------------------------------------------------------------------------------- t3716963 1
-----------------------------------------------------------CGGAATATGGTAAAGTAGC---------------------------------------------------------------------------------------------------------------------------------------------------------------------------------------------------------------------------------------- t4144333 1
---------------------------------------------------------------ATATGGTAAAGTAGCTCCCGG---------------------------------------------------------------------------------------------------------------------------------------------------------------------------------------------------------------------------------- t1840487 1
---------------------------------------------------------------ATATGGTAAAGTAGCTCCCGGG--------------------------------------------------------------------------------------------------------------------------------------------------------------------------------------------------------------------------------- t3033168 1
---------------------------------------------------------------ATATGGTAAAGTAGCTCCCGGGT-------------------------------------------------------------------------------------------------------------------------------------------------------------------------------------------------------------------------------- t1953248 1
----------------------------------------------------------------TATGGTAAAGTAGCTCCCGGGT-------------------------------------------------------------------------------------------------------------------------------------------------------------------------------------------------------------------------------- t2641314 1
----------------------------------------------------------------TATGGTAAAGTAGCTCCCGGGTG------------------------------------------------------------------------------------------------------------------------------------------------------------------------------------------------------------------------------- t3435165 1
-----------------------------------------------------------------ATGGTAAAGTAGCTCCCG----------------------------------------------------------------------------------------------------------------------------------------------------------------------------------------------------------------------------------- t1314802 1
-------------------------------------------------------------------------------CCCGGGTGGGGAACGACTCCT------------------------------------------------------------------------------------------------------------------------------------------------------------------------------------------------------------------ t4248385 1
-------------------------------------------------------------------------------CCCGGGTGGGGAACGACTCCTT----------------------------------------------------------------------------------------------------------------------------------------------------------------------------------------------------------------- t4226328 1
-------------------------------------------------------------------------------CCCGGGTGGGGAACGACTCCTTT---------------------------------------------------------------------------------------------------------------------------------------------------------------------------------------------------------------- t3397025 1
-------------------------------------------------------------------------------------------------------ATGGGTGTCGCAATGGCTCTA------------------------------------------------------------------------------------------------------------------------------------------------------------------------------------------ t3520483 1
-----------------------------------------------------------------------------------------------------------------------------------------------------------------------------------------------------------------------------------------------------AGTTAGAACTCGGATTTCTGGC------------------------------------------- t0949215 2
-----------------------------------------------------------------------------------------------------------------------------------------------------------------------------------------------------------------------------------------------------AGTTAGAACTCGGATTTCTGGCCT----------------------------------------- t1032093 2
-----------------------------------------------------------------------------------------------------------------------------------------------------------------------------------------------------------------------------------------------------AGTTAGAACTCGGATTTCTGGCCTA---------------------------------------- t0180692 7
------------------------------------------------------------------------------------------------------------------------------------------------------------------------------------------------------------------------------------------------------GTTAGAACTCGGATTTCTGGCC------------------------------------------ t0398847 3
------------------------------------------------------------------------------------------------------------------------------------------------------------------------------------------------------------------------------------------------------GTTAGAACTCGGATTTCTGGCCT----------------------------------------- t2114880 1
------------------------------------------------------------------------------------------------------------------------------------------------------------------------------------------------------------------------------------------------------GTTAGAACTCGGATTTCTGGCCTA---------------------------------------- t0324681 4
------------------------------------------------------------------------------------------------------------------------------------------------------------------------------------------------------------------------------------------------------GTTAGAACTCGGATTTCTGGCCTAT--------------------------------------- t2170797 1
-------------------------------------------------------------------------------------------------------------------------------------------------------------------------------------------------------------------------------------------------------TTAGAACTCGGATTTCTGG-------------------------------------------- t3929691 1
-------------------------------------------------------------------------------------------------------------------------------------------------------------------------------------------------------------------------------------------------------TTAGAACTCGGATTTCTGGCC------------------------------------------ t0544996 3
-------------------------------------------------------------------------------------------------------------------------------------------------------------------------------------------------------------------------------------------------------TTAGAACTCGGATTTCTGGCCT----------------------------------------- t2851119 1
--------------------------------------------------------------------------------------------------------------------------------------------------------------------------------------------------------------------------------------------------------TAGAACTCGGATTTCTGGCCT----------------------------------------- t3529242 1
---------------------------------------------------------------------------------------------------------------------------------------------------------------------------------------------------------------------------------------------------------AGAACTCGGATTTCTGGCCTATTT------------------------------------- t0951947 2
----------------------------------------------------------------------------------------------------------------------------------------------------------------------------------------------------------------------------------------------------------GAACTCGGATTTCTGGCCTATTTT------------------------------------ t3352836 1
-----------------------------------------------------------------------------------------------------------------------------------------------------------------------------------------------------------------------------------------------------------AACTCGGATTTCTGGCCTATTTT------------------------------------ t1428369 1
------------------------------------------------------------------------------------------------------------------------------------------------------------------------------------------------------------------------------------------------------------ACTCGGATTTCTGGCCTAT--------------------------------------- t3630352 1
---------------------------------------------------------------------------------------------------------------------------------------------------------------------------------------------------------------------------------------------------------------CGGATTTCTGGCCTATTTTATTTT------------------------------- t3495219 1
--------------------------------------------------------------------------------------------------------------------------------------------------------------------------------------------------------------------------------------------------------------------------------TTATTTTGGTAGTTCGATCGTGGAA------------- t2829194 1
-----------------------------------------------------------------------------------------------------------------------------------------------------------------------------------------------------------------------------------------------------------------------------------TTTTGGTAGTTCGATCGTGG--------------- t1947151 1
-----------------------------------------------------------------------------------------------------------------------------------------------------------------------------------------------------------------------------------------------------------------------------------TTTTGGTAGTTCGATCGTGGA-------------- t0682529 2
-----------------------------------------------------------------------------------------------------------------------------------------------------------------------------------------------------------------------------------------------------------------------------------TTTTGGTAGTTCGATCGTGGAA------------- t1127494 1
------------------------------------------------------------------------------------------------------------------------------------------------------------------------------------------------------------------------------------------------------------------------------------TTTGGTAGTTCGATCGTGGAA------------- t0214915 6
------------------------------------------------------------------------------------------------------------------------------------------------------------------------------------------------------------------------------------------------------------------------------------TTTGGTAGTTCGATCGTGGAAT------------ t1515111 1
-------------------------------------------------------------------------------------------------------------------------------------------------------------------------------------------------------------------------------------------------------------------------------------TTGGTAGTTCGATCGTGGA-------------- t0678858 2
-------------------------------------------------------------------------------------------------------------------------------------------------------------------------------------------------------------------------------------------------------------------------------------TTGGTAGTTCGATCGTGGAA------------- t0923139 2
-------------------------------------------------------------------------------------------------------------------------------------------------------------------------------------------------------------------------------------------------------------------------------------TTGGTAGTTCGATCGTGGAATTTAT-------- t3169835 1
--------------------------------------------------------------------------------------------------------------------------------------------------------------------------------------------------------------------------------------------------------------------------------------TGGTAGTTCGATCGTGGA-------------- t0778551 2
--------------------------------------------------------------------------------------------------------------------------------------------------------------------------------------------------------------------------------------------------------------------------------------TGGTAGTTCGATCGTGGAA------------- t0077575 15
--------------------------------------------------------------------------------------------------------------------------------------------------------------------------------------------------------------------------------------------------------------------------------------TGGTAGTTCGATCGTGGAATT----------- t0908280 2
--------------------------------------------------------------------------------------------------------------------------------------------------------------------------------------------------------------------------------------------------------------------------------------TGGTAGTTCGATCGTGGAATTT---------- t0031273 32
--------------------------------------------------------------------------------------------------------------------------------------------------------------------------------------------------------------------------------------------------------------------------------------TGGTAGTTCGATCGTGGAATTTA--------- t0038326 27
--------------------------------------------------------------------------------------------------------------------------------------------------------------------------------------------------------------------------------------------------------------------------------------TGGTAGTTCGATCGTGGAATTTAT-------- t1066937 2
---------------------------------------------------------------------------------------------------------------------------------------------------------------------------------------------------------------------------------------------------------------------------------------GGTAGTTCGATCGTGGAA------------- t0000091 3768
---------------------------------------------------------------------------------------------------------------------------------------------------------------------------------------------------------------------------------------------------------------------------------------GGTAGTTCGATCGTGGAAT------------ t0000168 1925
---------------------------------------------------------------------------------------------------------------------------------------------------------------------------------------------------------------------------------------------------------------------------------------GGTAGTTCGATCGTGGAATT----------- t0000038 9655
---------------------------------------------------------------------------------------------------------------------------------------------------------------------------------------------------------------------------------------------------------------------------------------GGTAGTTCGATCGTGGAATTT---------- t0000007 111616
---------------------------------------------------------------------------------------------------------------------------------------------------------------------------------------------------------------------------------------------------------------------------------------GGTAGTTCGATCGTGGAATTTA--------- t0000011 52469
---------------------------------------------------------------------------------------------------------------------------------------------------------------------------------------------------------------------------------------------------------------------------------------GGTAGTTCGATCGTGGAATTTAT-------- t0000063 5769
---------------------------------------------------------------------------------------------------------------------------------------------------------------------------------------------------------------------------------------------------------------------------------------GGTAGTTCGATCGTGGAATTTATT------- t0000613 648
---------------------------------------------------------------------------------------------------------------------------------------------------------------------------------------------------------------------------------------------------------------------------------------GGTAGTTCGATCGTGGAATTTATTT------ t0002619 219
----------------------------------------------------------------------------------------------------------------------------------------------------------------------------------------------------------------------------------------------------------------------------------------GTAGTTCGATCGTGGAAT------------ t3104147 1
----------------------------------------------------------------------------------------------------------------------------------------------------------------------------------------------------------------------------------------------------------------------------------------GTAGTTCGATCGTGGAATT----------- t0196927 7
----------------------------------------------------------------------------------------------------------------------------------------------------------------------------------------------------------------------------------------------------------------------------------------GTAGTTCGATCGTGGAATTT---------- t0019428 48
----------------------------------------------------------------------------------------------------------------------------------------------------------------------------------------------------------------------------------------------------------------------------------------GTAGTTCGATCGTGGAATTTA--------- t0041618 26
----------------------------------------------------------------------------------------------------------------------------------------------------------------------------------------------------------------------------------------------------------------------------------------GTAGTTCGATCGTGGAATTTAT-------- t0740698 2
----------------------------------------------------------------------------------------------------------------------------------------------------------------------------------------------------------------------------------------------------------------------------------------GTAGTTCGATCGTGGAATTTATT------- t1156251 1
------------------------------------------------------------------------------------------------------------------------------------------------------------------------------------------------------------------------------------------------------------------------------------------AGTTCGATCGTGGAATTT---------- t2955705 1
------------------------------------------------------------------------------------------------------------------------------------------------------------------------------------------------------------------------------------------------------------------------------------------AGTTCGATCGTGGAATTTA--------- t0535070 3
-------------------------------------------------------------------------------------------------------------------------------------------------------------------------------------------------------------------------------------------------------------------------------------------GTTCGATCGTGGAATTTA--------- t0603068 2
-------------------------------------------------------------------------------------------------------------------------------------------------------------------------------------------------------------------------------------------------------------------------------------------GTTCGATCGTGGAATTTAT-------- t1196502 1
-------------------------------------------------------------------------------------------------------------------------------------------------------------------------------------------------------------------------------------------------------------------------------------------GTTCGATCGTGGAATTTATTTC----- t1579826 1
--------------------------------------------------------------------------------------------------------------------------------------------------------------------------------------------------------------------------------------------------------------------------------------------TTCGATCGTGGAATTTATTTCTT--- t2740871 1
//
pas-mir3a 
CTAGCAACATAGTTGTTTGTGGTGCAATGGGAGACGCCGAGATGGTACCATTTCTGCAGTCCAACCCGGCGTCGTCATTGCACCACTGACAACCATATGTTGCCTC pas-mir3a 15761    precision: 0.9934648
...((((((((((((((.((((((((((((..(((((((.(.(((.((..........))))).).))))))).)))))))))))).))))))..))))))))...
********************GGTGCAATGGGAGACGCCGAGA**************************************************************** pas-mir3a-5p 3123
*****************************************************************CCGGCGTCGTCATTGCACCAC******************** pas-mir3a-3p 12535
-----------GTTGTTTGTGGTGCAATGGGAGA------------------------------------------------------------------------ t3937603 1
------------TTGTTTGTGGTGCAATGGGA-------------------------------------------------------------------------- t2404491 1
------------TTGTTTGTGGTGCAATGGGAGA------------------------------------------------------------------------ t0169186 8
------------TTGTTTGTGGTGCAATGGGAGAC----------------------------------------------------------------------- t1119356 1
------------TTGTTTGTGGTGCAATGGGAGACGC--------------------------------------------------------------------- t0544561 3
--------------GTTTGTGGTGCAATGGGAGA------------------------------------------------------------------------ t3697781 1
--------------GTTTGTGGTGCAATGGGAGACG---------------------------------------------------------------------- t0077125 15
---------------TTTGTGGTGCAATGGGAGACG---------------------------------------------------------------------- t2188720 1
---------------TTTGTGGTGCAATGGGAGACGC--------------------------------------------------------------------- t0012766 66
----------------TTGTGGTGCAATGGGAGACGC--------------------------------------------------------------------- t3157587 1
-------------------TGGTGCAATGGGAGACGCCGA------------------------------------------------------------------ t0027125 36
-------------------TGGTGCAATGGGAGACGCCGAG----------------------------------------------------------------- t0005607 124
-------------------TGGTGCAATGGGAGACGCCGAGA---------------------------------------------------------------- t0023134 41
-------------------TGGTGCAATGGGAGACGCCGAGAT--------------------------------------------------------------- t0324754 4
--------------------GGTGCAATGGGAGACGCCGA------------------------------------------------------------------ t0242445 5
--------------------GGTGCAATGGGAGACGCCGAG----------------------------------------------------------------- t0003047 195
--------------------GGTGCAATGGGAGACGCCGAGA---------------------------------------------------------------- t0000128 2600
--------------------GGTGCAATGGGAGACGCCGAGAT--------------------------------------------------------------- t0013786 62
--------------------GGTGCAATGGGAGACGCCGAGATG-------------------------------------------------------------- t0056322 20
--------------------GGTGCAATGGGAGACGCCGAGATGG------------------------------------------------------------- t0288082 5
---------------------GTGCAATGGGAGACGCCGAGA---------------------------------------------------------------- t0748946 2
---------------------GTGCAATGGGAGACGCCGAGAT--------------------------------------------------------------- t1256834 1
---------------------GTGCAATGGGAGACGCCGAGATG-------------------------------------------------------------- t0307263 4
---------------------GTGCAATGGGAGACGCCGAGATGG------------------------------------------------------------- t0093230 13
----------------------TGCAATGGGAGACGCCGAGA---------------------------------------------------------------- t3292613 1
----------------------TGCAATGGGAGACGCCGAGAT--------------------------------------------------------------- t1045026 2
----------------------TGCAATGGGAGACGCCGAGATG-------------------------------------------------------------- t0276160 5
----------------------TGCAATGGGAGACGCCGAGATGG------------------------------------------------------------- t0984993 2
-----------------------GCAATGGGAGACGCCGAGATG-------------------------------------------------------------- t3694839 1
------------------------CAATGGGAGACGCCGAGATGGT------------------------------------------------------------ t2463837 1
-------------------------------------------------------------CAACCCGGCGTCGTCATTGCA------------------------ t1847108 1
--------------------------------------------------------------AACCCGGCGTCGTCATTGCA------------------------ t3477156 1
--------------------------------------------------------------AACCCGGCGTCGTCATTGCACC---------------------- t3511550 1
--------------------------------------------------------------AACCCGGCGTCGTCATTGCACCA--------------------- t1726471 1
--------------------------------------------------------------AACCCGGCGTCGTCATTGCACCAC-------------------- t0047966 23
--------------------------------------------------------------AACCCGGCGTCGTCATTGCACCACT------------------- t0303025 4
---------------------------------------------------------------ACCCGGCGTCGTCATTGCACCAC-------------------- t0245825 5
----------------------------------------------------------------CCCGGCGTCGTCATTGCACCAC-------------------- t0157911 8
-----------------------------------------------------------------CCGGCGTCGTCATTGCAC----------------------- t0468746 3
-----------------------------------------------------------------CCGGCGTCGTCATTGCACC---------------------- t0072840 16
-----------------------------------------------------------------CCGGCGTCGTCATTGCACCA--------------------- t0029654 34
-----------------------------------------------------------------CCGGCGTCGTCATTGCACCAC-------------------- t0000030 12335
-----------------------------------------------------------------CCGGCGTCGTCATTGCACCACT------------------- t0033199 31
------------------------------------------------------------------CGGCGTCGTCATTGCACCA--------------------- t1058501 2
------------------------------------------------------------------CGGCGTCGTCATTGCACCAC-------------------- t0012767 66
-------------------------------------------------------------------GGCGTCGTCATTGCACCAC-------------------- t0370589 4
-------------------------------------------------------------------GGCGTCGTCATTGCACCACT------------------- t1463267 1
--------------------------------------------------------------------------TCATTGCACCACTGACAACCAT---------- t1380523 1
----------------------------------------------------------------------------ATTGCACCACTGACAACCA----------- t3335275 1
-------------------------------------------------------------------------------GCACCACTGACAACCATATG------- t2446456 1
//
pas-mir3b 
TCTGCAACATGGTTGTTTGTGGTGCAATGGGAGACGCCGAGATGGTACCATTTCTGCAGTCCAACCCGGCGTCGTCATTGCACCACTGACAACCATATGTTGCCTC pas-mir3b 15762    precision: 0.9934018
...((((((((((((((.((((((((((((..(((((((.(.(((.((..........))))).).))))))).)))))))))))).))))))))..))))))...
********************GGTGCAATGGGAGACGCCGAGA**************************************************************** pas-mir3b-5p 3123
*****************************************************************CCGGCGTCGTCATTGCACCAC******************** pas-mir3b-3p 12535
----CAACATGGTTGTTTGTGGTG---------------------------------------------------------------------------------- t1534950 1
-----------GTTGTTTGTGGTGCAATGGGAGA------------------------------------------------------------------------ t3937603 1
------------TTGTTTGTGGTGCAATGGGA-------------------------------------------------------------------------- t2404491 1
------------TTGTTTGTGGTGCAATGGGAGA------------------------------------------------------------------------ t0169186 8
------------TTGTTTGTGGTGCAATGGGAGAC----------------------------------------------------------------------- t1119356 1
------------TTGTTTGTGGTGCAATGGGAGACGC--------------------------------------------------------------------- t0544561 3
--------------GTTTGTGGTGCAATGGGAGA------------------------------------------------------------------------ t3697781 1
--------------GTTTGTGGTGCAATGGGAGACG---------------------------------------------------------------------- t0077125 15
---------------TTTGTGGTGCAATGGGAGACG---------------------------------------------------------------------- t2188720 1
---------------TTTGTGGTGCAATGGGAGACGC--------------------------------------------------------------------- t0012766 66
----------------TTGTGGTGCAATGGGAGACGC--------------------------------------------------------------------- t3157587 1
-------------------TGGTGCAATGGGAGACGCCGA------------------------------------------------------------------ t0027125 36
-------------------TGGTGCAATGGGAGACGCCGAG----------------------------------------------------------------- t0005607 124
-------------------TGGTGCAATGGGAGACGCCGAGA---------------------------------------------------------------- t0023134 41
-------------------TGGTGCAATGGGAGACGCCGAGAT--------------------------------------------------------------- t0324754 4
--------------------GGTGCAATGGGAGACGCCGA------------------------------------------------------------------ t0242445 5
--------------------GGTGCAATGGGAGACGCCGAG----------------------------------------------------------------- t0003047 195
--------------------GGTGCAATGGGAGACGCCGAGA---------------------------------------------------------------- t0000128 2600
--------------------GGTGCAATGGGAGACGCCGAGAT--------------------------------------------------------------- t0013786 62
--------------------GGTGCAATGGGAGACGCCGAGATG-------------------------------------------------------------- t0056322 20
--------------------GGTGCAATGGGAGACGCCGAGATGG------------------------------------------------------------- t0288082 5
---------------------GTGCAATGGGAGACGCCGAGA---------------------------------------------------------------- t0748946 2
---------------------GTGCAATGGGAGACGCCGAGAT--------------------------------------------------------------- t1256834 1
---------------------GTGCAATGGGAGACGCCGAGATG-------------------------------------------------------------- t0307263 4
---------------------GTGCAATGGGAGACGCCGAGATGG------------------------------------------------------------- t0093230 13
----------------------TGCAATGGGAGACGCCGAGA---------------------------------------------------------------- t3292613 1
----------------------TGCAATGGGAGACGCCGAGAT--------------------------------------------------------------- t1045026 2
----------------------TGCAATGGGAGACGCCGAGATG-------------------------------------------------------------- t0276160 5
----------------------TGCAATGGGAGACGCCGAGATGG------------------------------------------------------------- t0984993 2
-----------------------GCAATGGGAGACGCCGAGATG-------------------------------------------------------------- t3694839 1
------------------------CAATGGGAGACGCCGAGATGGT------------------------------------------------------------ t2463837 1
-------------------------------------------------------------CAACCCGGCGTCGTCATTGCA------------------------ t1847108 1
--------------------------------------------------------------AACCCGGCGTCGTCATTGCA------------------------ t3477156 1
--------------------------------------------------------------AACCCGGCGTCGTCATTGCACC---------------------- t3511550 1
--------------------------------------------------------------AACCCGGCGTCGTCATTGCACCA--------------------- t1726471 1
--------------------------------------------------------------AACCCGGCGTCGTCATTGCACCAC-------------------- t0047966 23
--------------------------------------------------------------AACCCGGCGTCGTCATTGCACCACT------------------- t0303025 4
---------------------------------------------------------------ACCCGGCGTCGTCATTGCACCAC-------------------- t0245825 5
----------------------------------------------------------------CCCGGCGTCGTCATTGCACCAC-------------------- t0157911 8
-----------------------------------------------------------------CCGGCGTCGTCATTGCAC----------------------- t0468746 3
-----------------------------------------------------------------CCGGCGTCGTCATTGCACC---------------------- t0072840 16
-----------------------------------------------------------------CCGGCGTCGTCATTGCACCA--------------------- t0029654 34
-----------------------------------------------------------------CCGGCGTCGTCATTGCACCAC-------------------- t0000030 12335
-----------------------------------------------------------------CCGGCGTCGTCATTGCACCACT------------------- t0033199 31
------------------------------------------------------------------CGGCGTCGTCATTGCACCA--------------------- t1058501 2
------------------------------------------------------------------CGGCGTCGTCATTGCACCAC-------------------- t0012767 66
-------------------------------------------------------------------GGCGTCGTCATTGCACCAC-------------------- t0370589 4
-------------------------------------------------------------------GGCGTCGTCATTGCACCACT------------------- t1463267 1
--------------------------------------------------------------------------TCATTGCACCACTGACAACCAT---------- t1380523 1
----------------------------------------------------------------------------ATTGCACCACTGACAACCA----------- t3335275 1
-------------------------------------------------------------------------------GCACCACTGACAACCATATG------- t2446456 1
//
pas-mir4a 
CACACCAACACCGACTCCTCCTCTTCCCCCGCCGCCGCAACCAATCAGTGGCTTTCGCCCTCGATTTTGCAGCGGAGTGTCAGCGATGTCAGGGATATCCATGTTCATGTGTCCAATGACCCCATGATGGCCGCCTCGATTTCCCATGAATCCGCGGATTTGAACAACAATACCAACAATAATAATGGTAGAAATGAAAACAAAGAGTTGTTGACTGAGAGTGGCGGCGGCGGTGGAAGTGGTAGTTGTGGTGAT pas-mir4a 24    precision: 0.9583333
..(((((....(((((...((.(((((.((((((((((.((...(((((((((((..((((.(((.((((.((.....))..)))).)))))))....(((...(((((.(((....)))..))))))))((((...(((((.....))))).)))).......((....(((((..........)))))....)).......))))))....)))))..)).)))))))))).))))).)).))))))))))..
********************************************************************************************************************************************************************************************************************************CGGCGGCGGTGGAAGTGGTAG********** pas-mir4a-3p 23
--------------------------------------------------------------------------------------------------------------------------------------------------------------------------------------------------------------GTTGTTGACTGAGAGTGGCG----------------------------- t3997068 1
-----------------------------------------------------------------------------------------------------------------------------------------------------------------------------------------------------------------------------TGGCGGCGGCGGTGGAAGTGG------------- t3982776 1
--------------------------------------------------------------------------------------------------------------------------------------------------------------------------------------------------------------------------------CGGCGGCGGTGGAAGTGGTA----------- t0188167 7
--------------------------------------------------------------------------------------------------------------------------------------------------------------------------------------------------------------------------------CGGCGGCGGTGGAAGTGGTAG---------- t0087911 14
---------------------------------------------------------------------------------------------------------------------------------------------------------------------------------------------------------------------------------GGCGGCGGTGGAAGTGGTAGT--------- t2336846 1
//
pas-mir4b 
CACACCAACACCGACTCCTCCTCTTCCCCCGCCGCCGCAACCAATCAGTGGCTTTCGCCCTCGATTTTGCAGCGGAGTGTCAGCGATGTCAGGGATATCCATGTTCATGTGTCCAATGACCCCATGATGGCCGCCTCGATTTCCCATGAATCCGCGGATTTGAACAACAATACCAACAATAATAATGGTAGAAATGAAAACAAAGAGTTGTTGACTGAGAGTGGCGGCGGCGGTGGAAGTGGTAGTTGTGGTGAT pas-mir4b 24   precision: 0.9583333
..(((((....(((((...((.(((((.((((((((((.((...(((((((((((..((((.(((.((((.((.....))..)))).)))))))....(((...(((((.(((....)))..))))))))((((...(((((.....))))).)))).......((....(((((..........)))))....)).......))))))....)))))..)).)))))))))).))))).)).))))))))))..
********************************************************************************************************************************************************************************************************************************CGGCGGCGGTGGAAGTGGTAG********** pas-mir4b-3p 23
--------------------------------------------------------------------------------------------------------------------------------------------------------------------------------------------------------------GTTGTTGACTGAGAGTGGCG----------------------------- t3997068 1
-----------------------------------------------------------------------------------------------------------------------------------------------------------------------------------------------------------------------------TGGCGGCGGCGGTGGAAGTGG------------- t3982776 1
--------------------------------------------------------------------------------------------------------------------------------------------------------------------------------------------------------------------------------CGGCGGCGGTGGAAGTGGTA----------- t0188167 7
--------------------------------------------------------------------------------------------------------------------------------------------------------------------------------------------------------------------------------CGGCGGCGGTGGAAGTGGTAG---------- t0087911 14
---------------------------------------------------------------------------------------------------------------------------------------------------------------------------------------------------------------------------------GGCGGCGGTGGAAGTGGTAGT--------- t2336846 1
//
pas-mir5a 
AAAAGTTCAGAAAAGTTAGAGGATTGGGAGGATTGGCAAGACAAACGAGAAGGAAATTTTCTTTTCTTTTCTTTTCTTTCCCTTGCCAATACCTCCCATACCGCTGGCCTTTCTGAATCTTTTT pas-mir5a 5472    precision: 0.9901315
(((((((((((((.(((((.((..((((((((((((((((..(((.((((((((((..........)))))))))))))..))))))))).)))))))..)).))))).)))))))).))))).
********************GGATTGGGAGGATTGGCAAGA*********************************************************************************** pas-mir5a-5p 2005
**********************************************************************************TTGCCAATACCTCCCATACCGC******************** pas-mir5a-3p 3413
-------CAGAAAAGTTAGAGGATTGGG------------------------------------------------------------------------------------------------ t0094854 13
-------CAGAAAAGTTAGAGGATTGGGA----------------------------------------------------------------------------------------------- t0903797 2
--------AGAAAAGTTAGAGGATTGGGA----------------------------------------------------------------------------------------------- t1570590 1
------------AAGTTAGAGGATTGGGAGGA-------------------------------------------------------------------------------------------- t3976574 1
------------AAGTTAGAGGATTGGGAGGAT------------------------------------------------------------------------------------------- t0989018 2
----------------TAGAGGATTGGGAGGATTGGC--------------------------------------------------------------------------------------- t0878812 2
----------------TAGAGGATTGGGAGGATTGGCA-------------------------------------------------------------------------------------- t0103235 12
-----------------AGAGGATTGGGAGGATTGGCA-------------------------------------------------------------------------------------- t1022255 2
-----------------AGAGGATTGGGAGGATTGGCAAG------------------------------------------------------------------------------------ t0636990 2
-----------------AGAGGATTGGGAGGATTGGCAAGA----------------------------------------------------------------------------------- t0084380 14
------------------GAGGATTGGGAGGATTGGCA-------------------------------------------------------------------------------------- t2141248 1
------------------GAGGATTGGGAGGATTGGCAAGA----------------------------------------------------------------------------------- t3987499 1
-------------------AGGATTGGGAGGATTGGCA-------------------------------------------------------------------------------------- t0093391 13
-------------------AGGATTGGGAGGATTGGCAA------------------------------------------------------------------------------------- t0025697 38
-------------------AGGATTGGGAGGATTGGCAAG------------------------------------------------------------------------------------ t0006274 114
-------------------AGGATTGGGAGGATTGGCAAGA----------------------------------------------------------------------------------- t0002438 229
-------------------AGGATTGGGAGGATTGGCAAGAC---------------------------------------------------------------------------------- t3753641 1
--------------------GGATTGGGAGGATTGGCA-------------------------------------------------------------------------------------- t0269355 5
--------------------GGATTGGGAGGATTGGCAA------------------------------------------------------------------------------------- t0167384 8
--------------------GGATTGGGAGGATTGGCAAG------------------------------------------------------------------------------------ t0011584 71
--------------------GGATTGGGAGGATTGGCAAGA----------------------------------------------------------------------------------- t0000266 1352
--------------------GGATTGGGAGGATTGGCAAGAC---------------------------------------------------------------------------------- t0769084 2
---------------------GATTGGGAGGATTGGCAAG------------------------------------------------------------------------------------ t3010410 1
---------------------GATTGGGAGGATTGGCAAGA----------------------------------------------------------------------------------- t0986668 2
----------------------ATTGGGAGGATTGGCAAGA----------------------------------------------------------------------------------- t0099070 12
----------------------ATTGGGAGGATTGGCAAGAC---------------------------------------------------------------------------------- t0147866 9
----------------------ATTGGGAGGATTGGCAAGACA--------------------------------------------------------------------------------- t0831435 2
----------------------ATTGGGAGGATTGGCAAGACAA-------------------------------------------------------------------------------- t4267107 1
----------------------ATTGGGAGGATTGGCAAGACAAA------------------------------------------------------------------------------- t3539344 1
-----------------------TTGGGAGGATTGGCAAGA----------------------------------------------------------------------------------- t0248548 5
-----------------------TTGGGAGGATTGGCAAGAC---------------------------------------------------------------------------------- t0018808 49
-----------------------TTGGGAGGATTGGCAAGACA--------------------------------------------------------------------------------- t0016733 54
-----------------------TTGGGAGGATTGGCAAGACAA-------------------------------------------------------------------------------- t0081199 14
-----------------------TTGGGAGGATTGGCAAGACAAACG----------------------------------------------------------------------------- t4225471 1
-----------------------TTGGGAGGATTGGCAAGACAAACGA---------------------------------------------------------------------------- t4067775 1
-------------------------GGGAGGATTGGCAAGACAAACGAG--------------------------------------------------------------------------- t1318848 1
----------------------------AGGATTGGCAAGACAAACGAGA-------------------------------------------------------------------------- t4251784 1
----------------------------AGGATTGGCAAGACAAACGAGAAGG----------------------------------------------------------------------- t0170393 8
----------------------------------------------------GAAATTTTCTTTTCTTTTCTTT-------------------------------------------------- t1184718 1
-------------------------------------------------------------------------------CCCTTGCCAATACCTCCCATAC----------------------- t1041750 2
----------------------------------------------------------------------------------TTGCCAATACCTCCCATAC----------------------- t2214561 1
----------------------------------------------------------------------------------TTGCCAATACCTCCCATACC---------------------- t0516569 3
----------------------------------------------------------------------------------TTGCCAATACCTCCCATACCG--------------------- t0115714 11
----------------------------------------------------------------------------------TTGCCAATACCTCCCATACCGC-------------------- t0000104 3383
----------------------------------------------------------------------------------TTGCCAATACCTCCCATACCGCT------------------- t0282339 5
-----------------------------------------------------------------------------------TGCCAATACCTCCCATACCGC-------------------- t0220110 6
-----------------------------------------------------------------------------------TGCCAATACCTCCCATACCGCT------------------- t1722238 1
------------------------------------------------------------------------------------GCCAATACCTCCCATACCGCT------------------- t1254313 1
------------------------------------------------------------------------------------------ACCTCCCATACCGCTGGCCTT------------- t0942322 2
-------------------------------------------------------------------------------------------CCTCCCATACCGCTGGCCTTT------------ t1079801 2
--------------------------------------------------------------------------------------------CTCCCATACCGCTGGCCTTT------------ t0693019 2
---------------------------------------------------------------------------------------------TCCCATACCGCTGGCCTTTCT---------- t1052546 2
------------------------------------------------------------------------------------------------CATACCGCTGGCCTTTCTGAA------- t0660957 2
//
pas-mir5b 
AAAATTTCAGAAAAGTTAGAGGATTGGGAGGATTGGCAAGACAAACAAGAAGGAAATTTTCTTTTCCTTTCTTTTCTTTCCCTTGCCAATACCTCCCATACCGTTGGCCTTTCTGAATATTTTT pas-mir5b 2066   precision: 0.9840271
(((((((((((((.(((((.((..((((((((((((((((..(((.((((((((((......))))).)))))...)))..))))))))).)))))))..)).))))).)))))))).))))).
********************GGATTGGGAGGATTGGCAAGA*********************************************************************************** pas-mir5b-5p 2003
**********************************************************************************TTGCCAATACCTCCCATACCGT******************** pas-mir5b-3p 30
-------CAGAAAAGTTAGAGGATTGGG------------------------------------------------------------------------------------------------ t0094854 13
-------CAGAAAAGTTAGAGGATTGGGA----------------------------------------------------------------------------------------------- t0903797 2
--------AGAAAAGTTAGAGGATTGGGA----------------------------------------------------------------------------------------------- t1570590 1
------------AAGTTAGAGGATTGGGAGGA-------------------------------------------------------------------------------------------- t3976574 1
------------AAGTTAGAGGATTGGGAGGAT------------------------------------------------------------------------------------------- t0989018 2
----------------TAGAGGATTGGGAGGATTGGC--------------------------------------------------------------------------------------- t0878812 2
----------------TAGAGGATTGGGAGGATTGGCA-------------------------------------------------------------------------------------- t0103235 12
-----------------AGAGGATTGGGAGGATTGGCA-------------------------------------------------------------------------------------- t1022255 2
-----------------AGAGGATTGGGAGGATTGGCAAG------------------------------------------------------------------------------------ t0636990 2
-----------------AGAGGATTGGGAGGATTGGCAAGA----------------------------------------------------------------------------------- t0084380 14
------------------GAGGATTGGGAGGATTGGCA-------------------------------------------------------------------------------------- t2141248 1
------------------GAGGATTGGGAGGATTGGCAAGA----------------------------------------------------------------------------------- t3987499 1
-------------------AGGATTGGGAGGATTGGCA-------------------------------------------------------------------------------------- t0093391 13
-------------------AGGATTGGGAGGATTGGCAA------------------------------------------------------------------------------------- t0025697 38
-------------------AGGATTGGGAGGATTGGCAAG------------------------------------------------------------------------------------ t0006274 114
-------------------AGGATTGGGAGGATTGGCAAGA----------------------------------------------------------------------------------- t0002438 229
-------------------AGGATTGGGAGGATTGGCAAGAC---------------------------------------------------------------------------------- t3753641 1
--------------------GGATTGGGAGGATTGGCA-------------------------------------------------------------------------------------- t0269355 5
--------------------GGATTGGGAGGATTGGCAA------------------------------------------------------------------------------------- t0167384 8
--------------------GGATTGGGAGGATTGGCAAG------------------------------------------------------------------------------------ t0011584 71
--------------------GGATTGGGAGGATTGGCAAGA----------------------------------------------------------------------------------- t0000266 1352
--------------------GGATTGGGAGGATTGGCAAGAC---------------------------------------------------------------------------------- t0769084 2
---------------------GATTGGGAGGATTGGCAAG------------------------------------------------------------------------------------ t3010410 1
---------------------GATTGGGAGGATTGGCAAGA----------------------------------------------------------------------------------- t0986668 2
----------------------ATTGGGAGGATTGGCAAGA----------------------------------------------------------------------------------- t0099070 12
----------------------ATTGGGAGGATTGGCAAGAC---------------------------------------------------------------------------------- t0147866 9
----------------------ATTGGGAGGATTGGCAAGACA--------------------------------------------------------------------------------- t0831435 2
----------------------ATTGGGAGGATTGGCAAGACAA-------------------------------------------------------------------------------- t4267107 1
----------------------ATTGGGAGGATTGGCAAGACAAA------------------------------------------------------------------------------- t3539344 1
-----------------------TTGGGAGGATTGGCAAGA----------------------------------------------------------------------------------- t0248548 5
-----------------------TTGGGAGGATTGGCAAGAC---------------------------------------------------------------------------------- t0018808 49
-----------------------TTGGGAGGATTGGCAAGACA--------------------------------------------------------------------------------- t0016733 54
-----------------------TTGGGAGGATTGGCAAGACAA-------------------------------------------------------------------------------- t0081199 14
-------------------------------------------------------------------------------CCCTTGCCAATACCTCCCATAC----------------------- t1041750 2
----------------------------------------------------------------------------------TTGCCAATACCTCCCATAC----------------------- t2214561 1
----------------------------------------------------------------------------------TTGCCAATACCTCCCATACC---------------------- t0516569 3
----------------------------------------------------------------------------------TTGCCAATACCTCCCATACCG--------------------- t0115714 11
----------------------------------------------------------------------------------TTGCCAATACCTCCCATACCGT-------------------- t0089232 13
//
pas-mir6 
TGCAAAGGACTTCCCCTGTCAATTGTTGTCATTGGGGGGCTTCTTCGAAAGTCCTCCAGAACACAAGAACATTGGAAGAGTTTTGC pas-mir6  25    precision:0.96
.((((((..(((((..(((...((((.((..(((((((((((......))))))))))).))))))..)))..)))))..))))))
******************************************************TCCAGAACACAAGAACATTGGA********** pas-mir6-3p 24
------------------------------------------------------TCCAGAACACAAGAACATTGG----------- t0299192 4
------------------------------------------------------TCCAGAACACAAGAACATTGGA---------- t0137100 7
------------------------------------------------------TCCAGAACACAAGAACATTGGAA--------- t2210339 1
-------------------------------------------------------CCAGAACACAAGAACATTGGA---------- t0509342 2
--------------------------------------------------------CAGAACACAAGAACATTGGAAG-------- t0226433 5
--------------------------------------------------------CAGAACACAAGAACATTGGAAGA------- t0889796 2
--------------------------------------------------------CAGAACACAAGAACATTGGAAGAG------ t0779001 2
---------------------------------------------------------AGAACACAAGAACATTGGAAGA------- t2742244 1
---------------------------------------------------------------CAAGAACATTGGAAGAGTTTT-- t2451971 1
//
pas-mir7 
ACAAGTGGAGTGGAACAAAGAAGATATTAGGAGGCTGAAAATTTTATTAGAATCTCTTGAGAAATCTTCCTCTGGTGCTTGCTCCTCCTTAGCACTCTCAGGTAAGTATTCTATTTCTCAGGCTTTAAATGTCTCGGATTCAAATCCTTTTG pas-mir7 6    precision: 1.0
.((((.(((...(((....((.((((((.((((.(((((((......(((((((((((((((............(((((...........))))))))))))..)).))))))))).)))).)))).))))))))...)))...))).))))
*************AACAAAGAAGATATTAGGAGGCTGA****************************************************************************************************************** pas-mir7-5p 1
***********************************************************************************************************************AGGCTTTAAATGTCTCGGATTCA********** pas-mir7-3p 5
----------------AAAGAAGATATTAGGAGGCTGAAA---------------------------------------------------------------------------------------------------------------- t4137229 1
-----------------------------------------------------------------------------------------------------------------------AGGCTTTAAATGTCTCGGATTCA---------- t0423394 3
-----------------------------------------------------------------------------------------------------------------------AGGCTTTAAATGTCTCGGATTCAA--------- t0681770 2
//
pas-mir8 
GTGGAGGTGGCGGAGTTGAGGAAGATGGAGGCTGCTAGACGAGCGACTGTAGTAGACTTAGAGTTATCCTCTCAAAAGCCTGGATCATCGCATAATTGTTGACCTTCATCACTTGTAATTCAGCCCTAGTACTATGCAACTCATTCTATATGGACTCCAGTTGCTCTCTAA pas-mir8 11    precision: 0.9090909
.((((((((((((((((.(...(((..(((..((((((((..((((.((...(((.(((((((.....))))...))).)))...))))))......(((((....((.....))....)))))....)).))).))).)))..)))...).)))))).))))).))))).
GTGGAGGTGGCGGAGTTGAGG****************************************************************************************************************************************************** pas-mir8-5p 10
GTGGAGGTGGCGGAGTTGAGG------------------------------------------------------------------------------------------------------------------------------------------------------ t0272553 5
GTGGAGGTGGCGGAGTTGAGGA----------------------------------------------------------------------------------------------------------------------------------------------------- t2510767 1
GTGGAGGTGGCGGAGTTGAGGAAG--------------------------------------------------------------------------------------------------------------------------------------------------- t0373187 4
--------------GTTGAGGAAGATGGAGGCTGCTA-------------------------------------------------------------------------------------------------------------------------------------- t2306309 1
//
pas-mir9a 
GTGCTATAGTATCTGTTGAAGCTGCCAGCATGATCTAAACCTTCCTTCTTGTTAAGGAAAGATCAGATCATGTGGTAGCTTCATCTGATGCCCGTTGCGCG pas-mir9a 60   precision: 1.0
((((....(((((.(.(((((((((((.((((((((...(.((((((......)))))).)...))))))))))))))))))).).))))).....)))).
**********ATCTGTTGAAGCTGCCAGCATG********************************************************************* pas-mir9a-5p 60
----------ATCTGTTGAAGCTGCCAGCAT---------------------------------------------------------------------- t0095658 10
----------ATCTGTTGAAGCTGCCAGCATG--------------------------------------------------------------------- t0054965 17
-----------TCTGTTGAAGCTGCCAGCATG--------------------------------------------------------------------- t0070098 13
-----------TCTGTTGAAGCTGCCAGCATGA-------------------------------------------------------------------- t0059074 16
-----------TCTGTTGAAGCTGCCAGCATGAT------------------------------------------------------------------- t0612426 2
-----------TCTGTTGAAGCTGCCAGCATGATCT----------------------------------------------------------------- t0699204 2
//
pas-mir9b 
GTGCTATAGTATCTGTTGAAGCTGCCAGCATGATCTAAACCTTCCTTCTTGTTAAGGAAAGATCAGATCATGTGGTAGCTTCATCTGATGCCCGTTGCGCG pas-mir9b 60    precision: 1.0
((((....(((((.(.(((((((((((.((((((((...(.((((((......)))))).)...))))))))))))))))))).).))))).....)))).
**********ATCTGTTGAAGCTGCCAGCATG********************************************************************* pas-mir9b-5p 60
----------ATCTGTTGAAGCTGCCAGCAT---------------------------------------------------------------------- t0095658 10
----------ATCTGTTGAAGCTGCCAGCATG--------------------------------------------------------------------- t0054965 17
-----------TCTGTTGAAGCTGCCAGCATG--------------------------------------------------------------------- t0070098 13
-----------TCTGTTGAAGCTGCCAGCATGA-------------------------------------------------------------------- t0059074 16
-----------TCTGTTGAAGCTGCCAGCATGAT------------------------------------------------------------------- t0612426 2
-----------TCTGTTGAAGCTGCCAGCATGATCT----------------------------------------------------------------- t0699204 2
//
pas-mir9c 
GTGCTATAGTATCTGTTGAAGCTGCCAGCATGATCTAAACCTTCCTTCTTGTTAAGGAAAGATCAGATCATGTGGTAGCTTCATCTGATGCCCGTTGCGCG pas-mir9c 60    precision: 1.0
((((....(((((.(.(((((((((((.((((((((...(.((((((......)))))).)...))))))))))))))))))).).))))).....)))).
**********ATCTGTTGAAGCTGCCAGCATG********************************************************************* pas-mir9c-5p 60
----------ATCTGTTGAAGCTGCCAGCAT---------------------------------------------------------------------- t0095658 10
----------ATCTGTTGAAGCTGCCAGCATG--------------------------------------------------------------------- t0054965 17
-----------TCTGTTGAAGCTGCCAGCATG--------------------------------------------------------------------- t0070098 13
-----------TCTGTTGAAGCTGCCAGCATGA-------------------------------------------------------------------- t0059074 16
-----------TCTGTTGAAGCTGCCAGCATGAT------------------------------------------------------------------- t0612426 2
-----------TCTGTTGAAGCTGCCAGCATGATCT----------------------------------------------------------------- t0699204 2
//
pas-mir10 
ACGAACATAGAAGTGATGTATGACAAGCGGATTATCATATAGTTTTCTGGAAAAAGTCGTCTTCCCAATTCCGCCCATACCGATGACTGAAAAAACTTTTAGTTGTGACGGATGTCCAGTTAGACTATCTAGCATTGTCACCAAATCCTTTTCCAGACCCACCAGTTTGCCCTCTGTTTTGGGGGTTCTTCTTGATGGACTCAAGAAAGTGAAGGCCTTACCTGTAGAAGAGGTAACATCTAAATCTTGGACCCTTCTTCTGTCATCATGAATCTTCTTCAGCTCCTCGTT pas-mir10 219    precision: 0.9817351
((((....(((((.(((...(((((((((((........((((((.(((((.....(((((.....................((((((((((....)))))))))))))))...)))))..))))))))).)).))))))....)))))))).(((((......)))))(((((......)))))...(((((((.....)))))))((((((((..(((..(((((((((((.....(((((...)))))..))))))))).))...)))....)))))).))..)))).
**********AAGTGATGTATGACAAGCGGA******************************************************************************************************************************************************************************************************************************************************************** pas-mir10-5p 215
-------TAGAAGTGATGTATGACAAGCGG--------------------------------------------------------------------------------------------------------------------------------------------------------------------------------------------------------------------------------------------------------------------- t4024180 1
--------AGAAGTGATGTATGACAAGCGG--------------------------------------------------------------------------------------------------------------------------------------------------------------------------------------------------------------------------------------------------------------------- t0465269 3
---------GAAGTGATGTATGACAAGCGG--------------------------------------------------------------------------------------------------------------------------------------------------------------------------------------------------------------------------------------------------------------------- t0007426 100
---------GAAGTGATGTATGACAAGCGGA-------------------------------------------------------------------------------------------------------------------------------------------------------------------------------------------------------------------------------------------------------------------- t0122276 10
----------AAGTGATGTATGACAAGCGGA-------------------------------------------------------------------------------------------------------------------------------------------------------------------------------------------------------------------------------------------------------------------- t0007356 100
-----------AGTGATGTATGACAAGCGGA-------------------------------------------------------------------------------------------------------------------------------------------------------------------------------------------------------------------------------------------------------------------- t1732769 1
------------------------------ATTATCATATAGTTTTCTGGA------------------------------------------------------------------------------------------------------------------------------------------------------------------------------------------------------------------------------------------------ t3868239 1
-------------------------------TTATCATATAGTTTTCTGGAA----------------------------------------------------------------------------------------------------------------------------------------------------------------------------------------------------------------------------------------------- t0434087 3
//
pas-mir11 
CAACAGCTCCTGCTTTTCAGACTCGATCCCAATGTTCACAAAAAACCCTAGCTTCTAATTCGGAATTGGTAAAGTCTGATATGGGTAGCATTGATGGTAACAAAAATGAGGAATCAGGAAAATCTTTTGAGCCCCTGAACTCAGGTATTGAACATTTCGGGCCTGAAAAAATCATTCACGTAGAAGCTGTAACTGTCGTGGGAAGTGGAGGTGGAAGCAAAAATGCGGTTAATTTATCTTCTGTACCAGTCATAAGACCGCACGTGCAGGATGAGGGTTCTTCTAAGCCCATAATCGAGCCCGAGAGTGGGGGGAGTGGAGTGGCAGGGCCTGGAA pas-mir11 7    precision: 1.0
...(((.(((((((.(((..((((..(((((.((((((......(((...(((((((..(((((.((....)).)))))..)))).))).....((....))....((((...(((((....((....))...))))).)))))))..))))))((((((((.(((........(((((.(....(((...((....))....)))..).))))).(((....)))..........(((((((((((.(((....))).)...)))))))).))(((((......)))))....))).)))))))).))))).)))).))).))))))).)))...
******************************************************************************************************************************************************************************************************************************************************************************************************************GTGGGGGGAGTGGAGTGGCA********** pas-mir11-3p 7
------------------------------------------------------------------------------------------------------------------------------------------------------------------------------------------------------------------------------------------------------------------------------------------------------------------GTGGGGGGAGTGGAGTGGC----------- t3416571 1
------------------------------------------------------------------------------------------------------------------------------------------------------------------------------------------------------------------------------------------------------------------------------------------------------------------GTGGGGGGAGTGGAGTGGCA---------- t0285676 5
------------------------------------------------------------------------------------------------------------------------------------------------------------------------------------------------------------------------------------------------------------------------------------------------------------------GTGGGGGGAGTGGAGTGGCAGGGC------ t3104657 1
//
pas-mir12 
AATCTCGTCATTGGTAGTAGATCCAACGGCTTCACCGCGTTCTCCGCCAAATATAATTTACAACTATGCCCTTGGTGATCGTTGCTGCCGGTGTTTTTGTT pas-mir12 10    precision: 0.9
........((((((((((((((((((.(((......(((.....)))....................))).))))..)))..)))))))))))........
**********TTGGTAGTAGATCCAACGGCT********************************************************************** pas-mir12-5p 9
--------CATTGGTAGTAGATCCAACGG------------------------------------------------------------------------ t1234335 1
---------ATTGGTAGTAGATCCAACGGC----------------------------------------------------------------------- t0933121 2
----------TTGGTAGTAGATCCAACGGCT---------------------------------------------------------------------- t0355968 4
----------TTGGTAGTAGATCCAACGGCTT--------------------------------------------------------------------- t2651258 1
-----------TGGTAGTAGATCCAACGGCTT--------------------------------------------------------------------- t3089063 1
-------------------------------------------------------------AACTATGCCCTTGGTGATCGTTGC---------------- t2789108 1
//
pas-mir13a 
AAAGTGCCTTAATCACTTCATCAGCTGCCTTCTCGGTATCACATAGTGGAGAATAGTGCCAATTTTCAGAAATATTTTCTTCACCAGTGAATGGTCGAACAGCTCCTCTACCCTGCAGGGATTTGAGAAATTGTGCAAACTTCCATGTACACCGCTCGGCCCCAATTACATACACAGGCTTCAGAATCAGCTGTGATGACAAAAGCATCCG pas-mir13a 56    precision: 1.0
...((((.((..(((..(((.((((((..((((((((...(((...(((((.....((((((((((((((.........(((((((.....)))).)))...........(((....))).)))))).))))).)))...))))))))..))))...((((...............))))..)))).))))))))))))..)).))))...
************************************************************************************************************************************************************************************TCAGAATCAGCTGTGATGACA********** pas-mir13a-3p 56
------------------------------------------------------------------------------------------------------------------------------------------------------------------------------------TCAGAATCAGCTGTGATGACA---------- t0026342 33
------------------------------------------------------------------------------------------------------------------------------------------------------------------------------------TCAGAATCAGCTGTGATGACAA--------- t0045298 21
------------------------------------------------------------------------------------------------------------------------------------------------------------------------------------TCAGAATCAGCTGTGATGACAAA-------- t0832617 2
//
pas-mir13b 
AAAGTGCCTTAATCACTTCATCAGCTGCCTTCTCGGTATCACATAGTGGAGAATAGTGCCAATTTTCAGAAATATTTTCTTCACCAGTGAATGGTCGAACAGCTCCTCTACCCTGCAGGGATTTGAGAAATTGTGCAAACTTCCATGTACACCGCTCGGCCCCAATTACATACACAGGCTTCAGAATCAGCTGTGATGACAAAAGCATCCG pas-mir13b 56    precision: 1.0
...((((.((..(((..(((.((((((..((((((((...(((...(((((.....((((((((((((((.........(((((((.....)))).)))...........(((....))).)))))).))))).)))...))))))))..))))...((((...............))))..)))).))))))))))))..)).))))...
************************************************************************************************************************************************************************************TCAGAATCAGCTGTGATGACA********** pas-mir13b-3p 56
------------------------------------------------------------------------------------------------------------------------------------------------------------------------------------TCAGAATCAGCTGTGATGACA---------- t0026342 33
------------------------------------------------------------------------------------------------------------------------------------------------------------------------------------TCAGAATCAGCTGTGATGACAA--------- t0045298 21
------------------------------------------------------------------------------------------------------------------------------------------------------------------------------------TCAGAATCAGCTGTGATGACAAA-------- t0832617 2
//
pas-mir14 
TGAGATTTTATGGTGTGTAGAGATGTGGATGGTTTGTATTTAATTTTCATTTGATCATCGCTCTCGCGGGAGATACATTCCTTTCATTTTTAAGTGGGAAAGGCGTCCACTACAGTACAAGATCATGCAATGATT pas-mir14 190    precision: 0.9631578
....(((.((((((.((((..(..(((((((...((((((..............((.((((....))))))))))))..((((((............)))))))))))))..)..))))..)))))).)))....
**********TGGTGTGTAGAGATGTGGATGGT****************************************************************************************************** pas-mir14-5p 183
------TTTATGGTGTGTAGAGATGTGGA---------------------------------------------------------------------------------------------------------- t2401971 1
--------TATGGTGTGTAGAGATGTGGATGG------------------------------------------------------------------------------------------------------- t2228593 1
---------ATGGTGTGTAGAGATGTGGATGG------------------------------------------------------------------------------------------------------- t0022096 43
---------ATGGTGTGTAGAGATGTGGATGGT------------------------------------------------------------------------------------------------------ t0120095 10
----------TGGTGTGTAGAGATGTGGATGG------------------------------------------------------------------------------------------------------- t0052114 21
----------TGGTGTGTAGAGATGTGGATGGT------------------------------------------------------------------------------------------------------ t0016107 55
----------TGGTGTGTAGAGATGTGGATGGTT----------------------------------------------------------------------------------------------------- t0185471 7
----------TGGTGTGTAGAGATGTGGATGGTTT---------------------------------------------------------------------------------------------------- t0090972 13
-----------GGTGTGTAGAGATGTGGATGGT------------------------------------------------------------------------------------------------------ t2002689 1
-----------GGTGTGTAGAGATGTGGATGGTT----------------------------------------------------------------------------------------------------- t0241887 5
-----------GGTGTGTAGAGATGTGGATGGTTT---------------------------------------------------------------------------------------------------- t0167546 8
------------GTGTGTAGAGATGTGGATGGT------------------------------------------------------------------------------------------------------ t0362646 4
------------GTGTGTAGAGATGTGGATGGTTT---------------------------------------------------------------------------------------------------- t2761854 1
------------GTGTGTAGAGATGTGGATGGTTTG--------------------------------------------------------------------------------------------------- t0368474 4
-------------TGTGTAGAGATGTGGATGG------------------------------------------------------------------------------------------------------- t2734368 1
-------------TGTGTAGAGATGTGGATGGT------------------------------------------------------------------------------------------------------ t1676180 1
-------------TGTGTAGAGATGTGGATGGTTTG--------------------------------------------------------------------------------------------------- t0286771 5
-------------TGTGTAGAGATGTGGATGGTTTGT-------------------------------------------------------------------------------------------------- t0540689 3
---------------TGTAGAGATGTGGATGGTTTG--------------------------------------------------------------------------------------------------- t0624884 2
---------------TGTAGAGATGTGGATGGTTTGTAT------------------------------------------------------------------------------------------------ t3940814 1
-----------------TAGAGATGTGGATGGTTTG--------------------------------------------------------------------------------------------------- t1766185 1
-----------------TAGAGATGTGGATGGTTTGTA------------------------------------------------------------------------------------------------- t3789536 1
-------------------------------------------TTTTCATTTGATCATCGCTCTC---------------------------------------------------------------------- t1639476 1
//
pas-mir15  
ATCATTGCTAAAGAAAGCATGAGATTTGCCCAAACACCAATGTTTTGTGAACTTTTTCTAAGAAAATAATTAATTGTGTTGTACTCTGTAGATAGTGTTTCATTTTAACCCTATCTCTAATGCAAACTCTTTTGATGACGAGCTTTCCACCGGAGGCCCAAGTTTCGGAATATAAGCTGAATCAGGCATAAGGACTCTTTATTTTTGTTGAACAATTTCAATCTTGTCCTTCACTTGTTTAGTTTGTAGCCAAAATTTAGACAACCTAATTGGCGCTGGTTTCTCCGAATTATGTGTCTTTCTCTTAATTGTCT pas-mir15 7    precision: 1.0
...........((((((((((.((((((...((((.(((((...((((...(((.....)))...))))...)))).)(((((....(.((((((.(((.......))).)))))))...)))))....((((((.(((..((((((....))))))....)))))))))(((((((((((.((((...((((((...........((((((....))))))...))))))..)))))))))))))))(((((...((((.....)))))))))....))))...)))))).)))).))))))...........
**********AAGAAAGCATGAGATTTGCCCAA***************************************************************************************************************************************************************************************************************************************************************************************** pas-mir15-5p 7
---------AAAGAAAGCATGAGATTTGCCCA------------------------------------------------------------------------------------------------------------------------------------------------------------------------------------------------------------------------------------------------------------------------------------------ t3788125 1
---------AAAGAAAGCATGAGATTTGCCCAA----------------------------------------------------------------------------------------------------------------------------------------------------------------------------------------------------------------------------------------------------------------------------------------- t3713785 1
----------AAGAAAGCATGAGATTTGCCCA------------------------------------------------------------------------------------------------------------------------------------------------------------------------------------------------------------------------------------------------------------------------------------------ t3503877 1
----------AAGAAAGCATGAGATTTGCCCAA----------------------------------------------------------------------------------------------------------------------------------------------------------------------------------------------------------------------------------------------------------------------------------------- t0319116 4
//
pas-mir16  
TATTTCTTTAGTGGGCAAGAGGTGGGAGGAGTGGAAACTTGGAGTTCAAAGAGATAAAAAAGAATCACCAAAGGAGGAGCAATGAAAGCTAGTACTCATGCTTCCACCCTTTACCTCCTTTCACTTGTTTTAACACTATTGCTTAG pas-mir16 10    precision: 1.0
.....(..(((((...((.((((((((((((.(......(((.((((..............))))..)))((((.((((((.(((..........)))))))))...))))..))))))))))))).))....)))))..).....
**********GTGGGCAAGAGGTGGGAGGAG******************************************************************************************************************* pas-mir16-5p 10
----------GTGGGCAAGAGGTGGGAGGA-------------------------------------------------------------------------------------------------------------------- t0377964 3
----------GTGGGCAAGAGGTGGGAGGAG------------------------------------------------------------------------------------------------------------------- t0144550 7
//
pas-mir17  
GGGTCAGACTATGGTTGACTCGGGTACCCAGTTCACATTCTTGCTTGGCCCGGTTTACACTGCACTGAAAAACGAGTTCCTGAGGCAAACAAAGGGGATTCTGAGGCCACTGGGGGATCCGAATTTTGTTTTTCAAGGGGCTATGGACTTGTGCTATAGAATTGAGCTGAGCAGGACAGTTTTGCCG pas-mir17 7    precision: 0.8428571
.(((.(((((...((.((((.((....)))))).))..(((((((((((.((((((.....((((.........(((((((..((.((((((((.(((((((.((....))..)))))))...)))))))).)).)))))))........))))....)))))).))))))))))).))))).))).
************************************************************************************************************************************************************TAGAATTGAGCTGAGCAGGAC********** pas-mir17-3p 6
---------TATGGTTGACTCGGGTACCCA------------------------------------------------------------------------------------------------------------------------------------------------------------- t2264003 1
-----------------------------------------------------------------------------------------------------------------------------------------------------------ATAGAATTGAGCTGAGCAGGACA--------- t2100695 1
------------------------------------------------------------------------------------------------------------------------------------------------------------TAGAATTGAGCTGAGCAGGAC---------- t0225140 5
//
pas-mir18 
ATTGCACTAGTGGGTCTATGAGCCGTCGGATATGATGTTGATGTCATCATGTATGATCCGATGGCTCATAACCCCACTTGGGCAGTA pas-mir18 8    precision: 1.0
(((((.((((((((..(((((((((((((((((((((.......)))))).....)))))))))))))))..))))).)))))))).
**********TGGGTCTATGAGCCGTCGGAT******************************************************** pas-mir18-5p 8
--------AGTGGGTCTATGAGCCGTCGGATA------------------------------------------------------- t0925335 1
----------TGGGTCTATGAGCCGTCGGAT-------------------------------------------------------- t0183768 6
----------TGGGTCTATGAGCCGTCGGATA------------------------------------------------------- t3201685 1
//
pas-mir19 
ACCTAAAGGGCTCATTTCATGCTACCCATTTGGGTACTACCCAAGTGGGGTTATAAGCCATCGGATCATACATGATGACATCAACATCATATCCGACGGCTCATAGACACACTTGGTCACTACCCAAGTGGGTGGCATGAAATTTCCCATCATTA pas-mir19 8    precision: 1.0
.......(((...(((((((((((((((((((((((....(((((((...((((.((((.((((((.....((((((.......)))))))))))).)))).))))...)))))))....)))))))))))))))))))))))..))).......
*****************************************************************************************************************************AAGTGGGTGGCATGAAATTT********** pas-mir19-3p 8
----------------------------------------------------------------------------------------------------------------------------CAAGTGGGTGGCATGAAATTT---------- t2112235 1
-----------------------------------------------------------------------------------------------------------------------------AAGTGGGTGGCATGAAATTT---------- t0335320 4
-----------------------------------------------------------------------------------------------------------------------------AAGTGGGTGGCATGAAATTTC--------- t0572501 3
//
pas-mir20 
GCCAATCCCCTTGTTCAAGTAGTACGGGGTTCCGAAGGGTAAATCTTCAACTAGCACAATTCACCTCCATGCCTGAATCTTTCATTCAGGCTCTGATACCACCTGTCACGGGCGGACTCTT pas-mir20 11    precision: 1.0
.....(((.(((((.((.((.((((((((....(((((.....))))).......................(((((((.....)))))))))))).))).)).))..))))).))).....
**********TTGTTCAAGTAGTACGGGGTTC***************************************************************************************** pas-mir20-5p 10
*****************************************************************************************GCTCTGATACCACCTGTCACGGGC******** pas-mir20-3p 1
---------CTTGTTCAAGTAGTACGGGGT------------------------------------------------------------------------------------------- t1136156 1
----------TTGTTCAAGTAGTACGGGGTT------------------------------------------------------------------------------------------ t0510041 2
----------TTGTTCAAGTAGTACGGGGTTC----------------------------------------------------------------------------------------- t0171444 6
-----------TGTTCAAGTAGTACGGGGT------------------------------------------------------------------------------------------- t3003986 1
---------------------------------------------------------------------------------------AGGCTCTGATACCACCTGTCACGG---------- t3784606 1
//
pas-mir21 
AATTGTCGTGATTGCAGGACTTCTTTCCAGGGTCAGTCAGACTAAAGCCTCCTGGGAGAATATTGCAGAAAACGTAAATT pas-mir21 8    precision: 0.875
.(((..(((..((((((...(((((.((((((((.....)))........))))))))))..))))))...)))..))).
*************************************************TCCTGGGAGAATATTGCAGAA********** pas-mir21-3p 7
---------------------TCTTTCCAGGGTCAGTCAGAC-------------------------------------- t1241294 1
-------------------------------------------------TCCTGGGAGAATATTGCAGAA---------- t0217297 6
-------------------------------------------------TCCTGGGAGAATATTGCAGAAA--------- t3518373 1
//
pas-mir22 
TTCTAATCTTTGTTGATGATGAGCAAGCTGATCAGATATTTGACGATTCAAATTTAAAGAGCCACAGAGGGTGGAAGGAAATCTATTCCCATGGACAATCTTTAAGTTTGTAAAGTTCCACATTTTTTAACTTGTTCAGGCTTCATCAAATCTAAATCTCA pas-mir22 8    precision: 0.875
............(((((((((((((((.(((..((((....(((....((((((((((((((((..(.(((((((......))))))))..))).)..))))))))))))....)))....)))).))).))))))))....)))))))............
**********TGTTGATGATGAGCAAGCTGA********************************************************************************************************************************** pas-mir22-5p 7
---------TTGTTGATGATGAGCAAGCTGA---------------------------------------------------------------------------------------------------------------------------------- t0788762 2
----------TGTTGATGATGAGCAAGCTGA---------------------------------------------------------------------------------------------------------------------------------- t0204740 5
--------------------------------------------------------------------------------------------------------------------------TTTTTTAACTTGTTCAGGCTTC----------------- t3408476 1
//
pas-mir23 
ACGTCAACTGGGCCAGTTAATATCCTTCTACTATTCACAGCGGTGAGGGAGATTGTACTGGCTGTTGTTGAAAT pas-mir23 22    precision: 1.0
...(((((..(((((((((((.((((((.(((.........))))))))).)))).)))))))...)))))...
*******************************************TGAGGGAGATTGTACTGGCTG********** pas-mir23-3p 22
------------------------------------------GTGAGGGAGATTGTACTGGCTG---------- t2982931 1
-------------------------------------------TGAGGGAGATTGTACTGGCTG---------- t0058133 17
-------------------------------------------TGAGGGAGATTGTACTGGCTGT--------- t0361628 3
----------------------------------------------GGGAGATTGTACTGGCTGTTG------- t3607546 1
//
pas-mir24 
CTGCTCATTGCTTGATTAATTATTCGTGCTCTCAGGAGAAAAAGCTGACAATGGCATATATGTTGACGGGTGAGACAAAGTTTGATGCAATTAAATGTATTTTCCAAGAGGCTAGTTCGTCTGAAAGTGACTGGATGGTAATGAAGTAATAGATA pas-mir24 9    precision: 1.0
...((.(((((((.((((.(((((((((((.(((((.(((..((((.....(((.((((((......(.((.((((...)))).)).)......))))))...)))...))))..))).))))).))).)).)))))))))).)))))))))...
****************************************************************************************************************************AAGTGACTGGATGGTAATGAA********** pas-mir24-3p 9
----------------------------------------------------------------------------------------------------------------------------AAGTGACTGGATGGTAATGA----------- t0535953 3
----------------------------------------------------------------------------------------------------------------------------AAGTGACTGGATGGTAATGAA---------- t0225924 6
//
pas-mir25a 
ATAACAAGGGAAATTCCAGAGGAGTGAAGCTGAGAACACAGGTGGATTGAGGAAATTGGGTGCACCAATGCACTTGTGTTCTCAGGTCACCCCTTTGGGATTCACTTGTTTGTTT pas-mir25a 4152    precision: 0.9795279
..((((((.(((.(((((((((.((((..(((((((((((((((.((((..(..........)..)))).))))))))))))))).)))).)))))))))))).)))))).....
********************GGAGTGAAGCTGAGAACACAGG************************************************************************* pas-mir25a-5p 4040
**************************************************************************TGTGTTCTCAGGTCACCCCTT******************** pas-mir25a-3p 27
----------AAATTCCAGAGGAGTGAAGCTGAGA-------------------------------------------------------------------------------- t3521791 1
---------------CCAGAGGAGTGAAGCTGAGAA------------------------------------------------------------------------------- t0161828 6
---------------CCAGAGGAGTGAAGCTGAGAAC------------------------------------------------------------------------------ t0041880 21
----------------CAGAGGAGTGAAGCTGAGAAC------------------------------------------------------------------------------ t3470302 1
----------------CAGAGGAGTGAAGCTGAGAACA----------------------------------------------------------------------------- t0279252 4
-----------------AGAGGAGTGAAGCTGAGAAC------------------------------------------------------------------------------ t1211787 1
-----------------AGAGGAGTGAAGCTGAGAACAC---------------------------------------------------------------------------- t0094067 10
-----------------AGAGGAGTGAAGCTGAGAACACAGG------------------------------------------------------------------------- t1114874 1
------------------GAGGAGTGAAGCTGAGAACACA--------------------------------------------------------------------------- t1718954 1
------------------GAGGAGTGAAGCTGAGAACACAGG------------------------------------------------------------------------- t0131043 8
-------------------AGGAGTGAAGCTGAGAACACAG-------------------------------------------------------------------------- t1283502 1
-------------------AGGAGTGAAGCTGAGAACACAGGTG----------------------------------------------------------------------- t0435514 3
--------------------GGAGTGAAGCTGAGAACACA--------------------------------------------------------------------------- t0176692 6
--------------------GGAGTGAAGCTGAGAACACAG-------------------------------------------------------------------------- t0409647 3
--------------------GGAGTGAAGCTGAGAACACAGG------------------------------------------------------------------------- t0000213 2711
--------------------GGAGTGAAGCTGAGAACACAGGT------------------------------------------------------------------------ t0071707 13
--------------------GGAGTGAAGCTGAGAACACAGGTG----------------------------------------------------------------------- t0001513 443
--------------------GGAGTGAAGCTGAGAACACAGGTGG---------------------------------------------------------------------- t0004642 158
---------------------GAGTGAAGCTGAGAACACA--------------------------------------------------------------------------- t3486337 1
---------------------GAGTGAAGCTGAGAACACAGG------------------------------------------------------------------------- t0393474 3
---------------------GAGTGAAGCTGAGAACACAGGT------------------------------------------------------------------------ t0201269 5
---------------------GAGTGAAGCTGAGAACACAGGTGG---------------------------------------------------------------------- t3033780 1
---------------------GAGTGAAGCTGAGAACACAGGTGGA--------------------------------------------------------------------- t0182313 6
----------------------AGTGAAGCTGAGAACACAG-------------------------------------------------------------------------- t1729214 1
----------------------AGTGAAGCTGAGAACACAGG------------------------------------------------------------------------- t0039716 22
----------------------AGTGAAGCTGAGAACACAGGT------------------------------------------------------------------------ t0013193 60
----------------------AGTGAAGCTGAGAACACAGGTG----------------------------------------------------------------------- t0004220 172
----------------------AGTGAAGCTGAGAACACAGGTGG---------------------------------------------------------------------- t0552154 2
----------------------AGTGAAGCTGAGAACACAGGTGGA--------------------------------------------------------------------- t0001947 355
----------------------AGTGAAGCTGAGAACACAGGTGGAT-------------------------------------------------------------------- t0130963 8
-----------------------GTGAAGCTGAGAACACAGG------------------------------------------------------------------------- t2074237 1
-----------------------GTGAAGCTGAGAACACAGGTG----------------------------------------------------------------------- t0098058 10
-----------------------GTGAAGCTGAGAACACAGGTGG---------------------------------------------------------------------- t0095971 10
-----------------------GTGAAGCTGAGAACACAGGTGGA--------------------------------------------------------------------- t0535169 2
-----------------------GTGAAGCTGAGAACACAGGTGGAT-------------------------------------------------------------------- t0044123 20
-----------------------GTGAAGCTGAGAACACAGGTGGATT------------------------------------------------------------------- t0614101 2
------------------------TGAAGCTGAGAACACAGGTGGA--------------------------------------------------------------------- t0623825 2
------------------------TGAAGCTGAGAACACAGGTGGATT------------------------------------------------------------------- t3564925 1
--------------------------AAGCTGAGAACACAGGTGGATT------------------------------------------------------------------- t0042950 21
--------------------------AAGCTGAGAACACAGGTGGATTGA----------------------------------------------------------------- t0071999 13
---------------------------AGCTGAGAACACAGGTGGATTGAG---------------------------------------------------------------- t3655559 1
----------------------------GCTGAGAACACAGGTGGATTG------------------------------------------------------------------ t0269015 4
----------------------------GCTGAGAACACAGGTGGATTGAGG--------------------------------------------------------------- t0608718 2
------------------------------TGAGAACACAGGTGGATTGAG---------------------------------------------------------------- t0301183 4
------------------------------TGAGAACACAGGTGGATTGAGGA-------------------------------------------------------------- t0996276 1
------------------------------TGAGAACACAGGTGGATTGAGGAA------------------------------------------------------------- t2933961 1
--------------------------------AGAACACAGGTGGATTGAGGAA------------------------------------------------------------- t0624897 2
------------------------------------------------------------------------CTTGTGTTCTCAGGTCACCCC---------------------- t2949881 1
------------------------------------------------------------------------CTTGTGTTCTCAGGTCACCCCTT-------------------- t3277064 1
-------------------------------------------------------------------------TTGTGTTCTCAGGTCACCCC---------------------- t0174230 6
-------------------------------------------------------------------------TTGTGTTCTCAGGTCACCCCT--------------------- t0555017 2
--------------------------------------------------------------------------TGTGTTCTCAGGTCACCCCTT-------------------- t0054408 17
//
pas-mir25b 
ATAACAAGGGAAATTCCAGAGGAGTGAAGCTGAGAACACAGGTGGATTGAGGAAATTGGGTGCACCAATGCACTTGTGTTCTCAGGTCACCCCTTTGGGATTCACTTCTTTGTTT pas-mir25b 4152    precision: 0.9795279
..((((((((((((((((((((.((((..(((((((((((((((.((((..(..........)..)))).))))))))))))))).)))).)))))))))))...))))))))).
********************GGAGTGAAGCTGAGAACACAGG************************************************************************* pas-mir25b-5p 4040
**************************************************************************TGTGTTCTCAGGTCACCCCTT******************** pas-mir25b-3p 27
----------AAATTCCAGAGGAGTGAAGCTGAGA-------------------------------------------------------------------------------- t3521791 1
---------------CCAGAGGAGTGAAGCTGAGAA------------------------------------------------------------------------------- t0161828 6
---------------CCAGAGGAGTGAAGCTGAGAAC------------------------------------------------------------------------------ t0041880 21
----------------CAGAGGAGTGAAGCTGAGAAC------------------------------------------------------------------------------ t3470302 1
----------------CAGAGGAGTGAAGCTGAGAACA----------------------------------------------------------------------------- t0279252 4
-----------------AGAGGAGTGAAGCTGAGAAC------------------------------------------------------------------------------ t1211787 1
-----------------AGAGGAGTGAAGCTGAGAACAC---------------------------------------------------------------------------- t0094067 10
-----------------AGAGGAGTGAAGCTGAGAACACAGG------------------------------------------------------------------------- t1114874 1
------------------GAGGAGTGAAGCTGAGAACACA--------------------------------------------------------------------------- t1718954 1
------------------GAGGAGTGAAGCTGAGAACACAGG------------------------------------------------------------------------- t0131043 8
-------------------AGGAGTGAAGCTGAGAACACAG-------------------------------------------------------------------------- t1283502 1
-------------------AGGAGTGAAGCTGAGAACACAGGTG----------------------------------------------------------------------- t0435514 3
--------------------GGAGTGAAGCTGAGAACACA--------------------------------------------------------------------------- t0176692 6
--------------------GGAGTGAAGCTGAGAACACAG-------------------------------------------------------------------------- t0409647 3
--------------------GGAGTGAAGCTGAGAACACAGG------------------------------------------------------------------------- t0000213 2711
--------------------GGAGTGAAGCTGAGAACACAGGT------------------------------------------------------------------------ t0071707 13
--------------------GGAGTGAAGCTGAGAACACAGGTG----------------------------------------------------------------------- t0001513 443
--------------------GGAGTGAAGCTGAGAACACAGGTGG---------------------------------------------------------------------- t0004642 158
---------------------GAGTGAAGCTGAGAACACA--------------------------------------------------------------------------- t3486337 1
---------------------GAGTGAAGCTGAGAACACAGG------------------------------------------------------------------------- t0393474 3
---------------------GAGTGAAGCTGAGAACACAGGT------------------------------------------------------------------------ t0201269 5
---------------------GAGTGAAGCTGAGAACACAGGTGG---------------------------------------------------------------------- t3033780 1
---------------------GAGTGAAGCTGAGAACACAGGTGGA--------------------------------------------------------------------- t0182313 6
----------------------AGTGAAGCTGAGAACACAG-------------------------------------------------------------------------- t1729214 1
----------------------AGTGAAGCTGAGAACACAGG------------------------------------------------------------------------- t0039716 22
----------------------AGTGAAGCTGAGAACACAGGT------------------------------------------------------------------------ t0013193 60
----------------------AGTGAAGCTGAGAACACAGGTG----------------------------------------------------------------------- t0004220 172
----------------------AGTGAAGCTGAGAACACAGGTGG---------------------------------------------------------------------- t0552154 2
----------------------AGTGAAGCTGAGAACACAGGTGGA--------------------------------------------------------------------- t0001947 355
----------------------AGTGAAGCTGAGAACACAGGTGGAT-------------------------------------------------------------------- t0130963 8
-----------------------GTGAAGCTGAGAACACAGG------------------------------------------------------------------------- t2074237 1
-----------------------GTGAAGCTGAGAACACAGGTG----------------------------------------------------------------------- t0098058 10
-----------------------GTGAAGCTGAGAACACAGGTGG---------------------------------------------------------------------- t0095971 10
-----------------------GTGAAGCTGAGAACACAGGTGGA--------------------------------------------------------------------- t0535169 2
-----------------------GTGAAGCTGAGAACACAGGTGGAT-------------------------------------------------------------------- t0044123 20
-----------------------GTGAAGCTGAGAACACAGGTGGATT------------------------------------------------------------------- t0614101 2
------------------------TGAAGCTGAGAACACAGGTGGA--------------------------------------------------------------------- t0623825 2
------------------------TGAAGCTGAGAACACAGGTGGATT------------------------------------------------------------------- t3564925 1
--------------------------AAGCTGAGAACACAGGTGGATT------------------------------------------------------------------- t0042950 21
--------------------------AAGCTGAGAACACAGGTGGATTGA----------------------------------------------------------------- t0071999 13
---------------------------AGCTGAGAACACAGGTGGATTGAG---------------------------------------------------------------- t3655559 1
----------------------------GCTGAGAACACAGGTGGATTG------------------------------------------------------------------ t0269015 4
----------------------------GCTGAGAACACAGGTGGATTGAGG--------------------------------------------------------------- t0608718 2
------------------------------TGAGAACACAGGTGGATTGAG---------------------------------------------------------------- t0301183 4
------------------------------TGAGAACACAGGTGGATTGAGGA-------------------------------------------------------------- t0996276 1
------------------------------TGAGAACACAGGTGGATTGAGGAA------------------------------------------------------------- t2933961 1
--------------------------------AGAACACAGGTGGATTGAGGAA------------------------------------------------------------- t0624897 2
------------------------------------------------------------------------CTTGTGTTCTCAGGTCACCCC---------------------- t2949881 1
------------------------------------------------------------------------CTTGTGTTCTCAGGTCACCCCTT-------------------- t3277064 1
-------------------------------------------------------------------------TTGTGTTCTCAGGTCACCCC---------------------- t0174230 6
-------------------------------------------------------------------------TTGTGTTCTCAGGTCACCCCT--------------------- t0555017 2
--------------------------------------------------------------------------TGTGTTCTCAGGTCACCCCTT-------------------- t0054408 17
//
pas-mir25c 
ATAACAAGGGAAATTCCAGAGGAGTGAAGCTGAGAACACAGGTGGATTGAGGAAATTGGGTGCACCAATGCACTTGTGTTCTCAGGTCACCCCTTTGGGATTCACTTCTTTGTTT pas-mir25c 4152    precision: 0.9795279
..((((((((((((((((((((.((((..(((((((((((((((.((((..(..........)..)))).))))))))))))))).)))).)))))))))))...))))))))).
********************GGAGTGAAGCTGAGAACACAGG************************************************************************* pas-mir25c-5p 4040
**************************************************************************TGTGTTCTCAGGTCACCCCTT******************** pas-mir25c-3p 27
----------AAATTCCAGAGGAGTGAAGCTGAGA-------------------------------------------------------------------------------- t3521791 1
---------------CCAGAGGAGTGAAGCTGAGAA------------------------------------------------------------------------------- t0161828 6
---------------CCAGAGGAGTGAAGCTGAGAAC------------------------------------------------------------------------------ t0041880 21
----------------CAGAGGAGTGAAGCTGAGAAC------------------------------------------------------------------------------ t3470302 1
----------------CAGAGGAGTGAAGCTGAGAACA----------------------------------------------------------------------------- t0279252 4
-----------------AGAGGAGTGAAGCTGAGAAC------------------------------------------------------------------------------ t1211787 1
-----------------AGAGGAGTGAAGCTGAGAACAC---------------------------------------------------------------------------- t0094067 10
-----------------AGAGGAGTGAAGCTGAGAACACAGG------------------------------------------------------------------------- t1114874 1
------------------GAGGAGTGAAGCTGAGAACACA--------------------------------------------------------------------------- t1718954 1
------------------GAGGAGTGAAGCTGAGAACACAGG------------------------------------------------------------------------- t0131043 8
-------------------AGGAGTGAAGCTGAGAACACAG-------------------------------------------------------------------------- t1283502 1
-------------------AGGAGTGAAGCTGAGAACACAGGTG----------------------------------------------------------------------- t0435514 3
--------------------GGAGTGAAGCTGAGAACACA--------------------------------------------------------------------------- t0176692 6
--------------------GGAGTGAAGCTGAGAACACAG-------------------------------------------------------------------------- t0409647 3
--------------------GGAGTGAAGCTGAGAACACAGG------------------------------------------------------------------------- t0000213 2711
--------------------GGAGTGAAGCTGAGAACACAGGT------------------------------------------------------------------------ t0071707 13
--------------------GGAGTGAAGCTGAGAACACAGGTG----------------------------------------------------------------------- t0001513 443
--------------------GGAGTGAAGCTGAGAACACAGGTGG---------------------------------------------------------------------- t0004642 158
---------------------GAGTGAAGCTGAGAACACA--------------------------------------------------------------------------- t3486337 1
---------------------GAGTGAAGCTGAGAACACAGG------------------------------------------------------------------------- t0393474 3
---------------------GAGTGAAGCTGAGAACACAGGT------------------------------------------------------------------------ t0201269 5
---------------------GAGTGAAGCTGAGAACACAGGTGG---------------------------------------------------------------------- t3033780 1
---------------------GAGTGAAGCTGAGAACACAGGTGGA--------------------------------------------------------------------- t0182313 6
----------------------AGTGAAGCTGAGAACACAG-------------------------------------------------------------------------- t1729214 1
----------------------AGTGAAGCTGAGAACACAGG------------------------------------------------------------------------- t0039716 22
----------------------AGTGAAGCTGAGAACACAGGT------------------------------------------------------------------------ t0013193 60
----------------------AGTGAAGCTGAGAACACAGGTG----------------------------------------------------------------------- t0004220 172
----------------------AGTGAAGCTGAGAACACAGGTGG---------------------------------------------------------------------- t0552154 2
----------------------AGTGAAGCTGAGAACACAGGTGGA--------------------------------------------------------------------- t0001947 355
----------------------AGTGAAGCTGAGAACACAGGTGGAT-------------------------------------------------------------------- t0130963 8
-----------------------GTGAAGCTGAGAACACAGG------------------------------------------------------------------------- t2074237 1
-----------------------GTGAAGCTGAGAACACAGGTG----------------------------------------------------------------------- t0098058 10
-----------------------GTGAAGCTGAGAACACAGGTGG---------------------------------------------------------------------- t0095971 10
-----------------------GTGAAGCTGAGAACACAGGTGGA--------------------------------------------------------------------- t0535169 2
-----------------------GTGAAGCTGAGAACACAGGTGGAT-------------------------------------------------------------------- t0044123 20
-----------------------GTGAAGCTGAGAACACAGGTGGATT------------------------------------------------------------------- t0614101 2
------------------------TGAAGCTGAGAACACAGGTGGA--------------------------------------------------------------------- t0623825 2
------------------------TGAAGCTGAGAACACAGGTGGATT------------------------------------------------------------------- t3564925 1
--------------------------AAGCTGAGAACACAGGTGGATT------------------------------------------------------------------- t0042950 21
--------------------------AAGCTGAGAACACAGGTGGATTGA----------------------------------------------------------------- t0071999 13
---------------------------AGCTGAGAACACAGGTGGATTGAG---------------------------------------------------------------- t3655559 1
----------------------------GCTGAGAACACAGGTGGATTG------------------------------------------------------------------ t0269015 4
----------------------------GCTGAGAACACAGGTGGATTGAGG--------------------------------------------------------------- t0608718 2
------------------------------TGAGAACACAGGTGGATTGAG---------------------------------------------------------------- t0301183 4
------------------------------TGAGAACACAGGTGGATTGAGGA-------------------------------------------------------------- t0996276 1
------------------------------TGAGAACACAGGTGGATTGAGGAA------------------------------------------------------------- t2933961 1
--------------------------------AGAACACAGGTGGATTGAGGAA------------------------------------------------------------- t0624897 2
------------------------------------------------------------------------CTTGTGTTCTCAGGTCACCCC---------------------- t2949881 1
------------------------------------------------------------------------CTTGTGTTCTCAGGTCACCCCTT-------------------- t3277064 1
-------------------------------------------------------------------------TTGTGTTCTCAGGTCACCCC---------------------- t0174230 6
-------------------------------------------------------------------------TTGTGTTCTCAGGTCACCCCT--------------------- t0555017 2
--------------------------------------------------------------------------TGTGTTCTCAGGTCACCCCTT-------------------- t0054408 17
//
pas-mir25d 
ATAACAAGGGAAATTCCAGAGGAGTGAAGCTGAGAACACAGGTGGATTGAGGAAATTGGGTGCACCAATGCACTTGTGTTCTCAGGTCACCCCTTTGGGATTCACTTGTTTGTTT pas-mir25d 4152    precision: 0.9795279
..((((((.(((.(((((((((.((((..(((((((((((((((.((((..(..........)..)))).))))))))))))))).)))).)))))))))))).)))))).....
********************GGAGTGAAGCTGAGAACACAGG************************************************************************* pas-mir25d-5p 4040
**************************************************************************TGTGTTCTCAGGTCACCCCTT******************** pas-mir25d-3p 27
----------AAATTCCAGAGGAGTGAAGCTGAGA-------------------------------------------------------------------------------- t3521791 1
---------------CCAGAGGAGTGAAGCTGAGAA------------------------------------------------------------------------------- t0161828 6
---------------CCAGAGGAGTGAAGCTGAGAAC------------------------------------------------------------------------------ t0041880 21
----------------CAGAGGAGTGAAGCTGAGAAC------------------------------------------------------------------------------ t3470302 1
----------------CAGAGGAGTGAAGCTGAGAACA----------------------------------------------------------------------------- t0279252 4
-----------------AGAGGAGTGAAGCTGAGAAC------------------------------------------------------------------------------ t1211787 1
-----------------AGAGGAGTGAAGCTGAGAACAC---------------------------------------------------------------------------- t0094067 10
-----------------AGAGGAGTGAAGCTGAGAACACAGG------------------------------------------------------------------------- t1114874 1
------------------GAGGAGTGAAGCTGAGAACACA--------------------------------------------------------------------------- t1718954 1
------------------GAGGAGTGAAGCTGAGAACACAGG------------------------------------------------------------------------- t0131043 8
-------------------AGGAGTGAAGCTGAGAACACAG-------------------------------------------------------------------------- t1283502 1
-------------------AGGAGTGAAGCTGAGAACACAGGTG----------------------------------------------------------------------- t0435514 3
--------------------GGAGTGAAGCTGAGAACACA--------------------------------------------------------------------------- t0176692 6
--------------------GGAGTGAAGCTGAGAACACAG-------------------------------------------------------------------------- t0409647 3
--------------------GGAGTGAAGCTGAGAACACAGG------------------------------------------------------------------------- t0000213 2711
--------------------GGAGTGAAGCTGAGAACACAGGT------------------------------------------------------------------------ t0071707 13
--------------------GGAGTGAAGCTGAGAACACAGGTG----------------------------------------------------------------------- t0001513 443
--------------------GGAGTGAAGCTGAGAACACAGGTGG---------------------------------------------------------------------- t0004642 158
---------------------GAGTGAAGCTGAGAACACA--------------------------------------------------------------------------- t3486337 1
---------------------GAGTGAAGCTGAGAACACAGG------------------------------------------------------------------------- t0393474 3
---------------------GAGTGAAGCTGAGAACACAGGT------------------------------------------------------------------------ t0201269 5
---------------------GAGTGAAGCTGAGAACACAGGTGG---------------------------------------------------------------------- t3033780 1
---------------------GAGTGAAGCTGAGAACACAGGTGGA--------------------------------------------------------------------- t0182313 6
----------------------AGTGAAGCTGAGAACACAG-------------------------------------------------------------------------- t1729214 1
----------------------AGTGAAGCTGAGAACACAGG------------------------------------------------------------------------- t0039716 22
----------------------AGTGAAGCTGAGAACACAGGT------------------------------------------------------------------------ t0013193 60
----------------------AGTGAAGCTGAGAACACAGGTG----------------------------------------------------------------------- t0004220 172
----------------------AGTGAAGCTGAGAACACAGGTGG---------------------------------------------------------------------- t0552154 2
----------------------AGTGAAGCTGAGAACACAGGTGGA--------------------------------------------------------------------- t0001947 355
----------------------AGTGAAGCTGAGAACACAGGTGGAT-------------------------------------------------------------------- t0130963 8
-----------------------GTGAAGCTGAGAACACAGG------------------------------------------------------------------------- t2074237 1
-----------------------GTGAAGCTGAGAACACAGGTG----------------------------------------------------------------------- t0098058 10
-----------------------GTGAAGCTGAGAACACAGGTGG---------------------------------------------------------------------- t0095971 10
-----------------------GTGAAGCTGAGAACACAGGTGGA--------------------------------------------------------------------- t0535169 2
-----------------------GTGAAGCTGAGAACACAGGTGGAT-------------------------------------------------------------------- t0044123 20
-----------------------GTGAAGCTGAGAACACAGGTGGATT------------------------------------------------------------------- t0614101 2
------------------------TGAAGCTGAGAACACAGGTGGA--------------------------------------------------------------------- t0623825 2
------------------------TGAAGCTGAGAACACAGGTGGATT------------------------------------------------------------------- t3564925 1
--------------------------AAGCTGAGAACACAGGTGGATT------------------------------------------------------------------- t0042950 21
--------------------------AAGCTGAGAACACAGGTGGATTGA----------------------------------------------------------------- t0071999 13
---------------------------AGCTGAGAACACAGGTGGATTGAG---------------------------------------------------------------- t3655559 1
----------------------------GCTGAGAACACAGGTGGATTG------------------------------------------------------------------ t0269015 4
----------------------------GCTGAGAACACAGGTGGATTGAGG--------------------------------------------------------------- t0608718 2
------------------------------TGAGAACACAGGTGGATTGAG---------------------------------------------------------------- t0301183 4
------------------------------TGAGAACACAGGTGGATTGAGGA-------------------------------------------------------------- t0996276 1
------------------------------TGAGAACACAGGTGGATTGAGGAA------------------------------------------------------------- t2933961 1
--------------------------------AGAACACAGGTGGATTGAGGAA------------------------------------------------------------- t0624897 2
------------------------------------------------------------------------CTTGTGTTCTCAGGTCACCCC---------------------- t2949881 1
------------------------------------------------------------------------CTTGTGTTCTCAGGTCACCCCTT-------------------- t3277064 1
-------------------------------------------------------------------------TTGTGTTCTCAGGTCACCCC---------------------- t0174230 6
-------------------------------------------------------------------------TTGTGTTCTCAGGTCACCCCT--------------------- t0555017 2
--------------------------------------------------------------------------TGTGTTCTCAGGTCACCCCTT-------------------- t0054408 17
//
pas-mir26 
CAACTAGTTCTGATGTATTTTGAAGTCTGCAAAAGGACAAAAAGGATTATTGTCTCTCATAAGCTTCAGGCTTAACCACCCTCAAGATATATTCTTATGCATGGAGAAAATTGTGACCTTAATCATTCACAACAATGTGGATTGCAATGAATGCTCATTGGAGCTTGTTA pas-mir26 5    precision: 1.0
.(((.(((((((((((((((((.((((((((...((((((.........))))))....((((((...)))))).(((..(..((((.....))))..)..)))......((((((..........))))))...)))))))).))..))))))..))))))))).))).
**********TGATGTATTTTGAAGTCTGCA******************************************************************************************************************************************* pas-mir26-5p 5
----------TGATGTATTTTGAAGTCTGC-------------------------------------------------------------------------------------------------------------------------------------------- t3212306 1
----------TGATGTATTTTGAAGTCTGCA------------------------------------------------------------------------------------------------------------------------------------------- t0276570 4
//
pas-mir27 
GTCAATGAGGTATTTGCAGATCATGAATCCAGTTTGAACCCTATCGATGTGCCAAGAAGTTTGCTGTGGAACCTGCCAAGAAGGACAGTATTCTTTGGGACGTCTGTCTCAACAAT pas-mir27  10    precision: 0.9
.....(((((......(((((..((....))))))).........(((((.((((..((..((((((....(((.......)))))))))..)))))).)))))..))))).....
*************************************************************************************CAGTATTCTTTGGGACGTCTG********** pas-mir27-3p 9
--------------------------------TTTGAACCCTATCGATGTGCCA-------------------------------------------------------------- t1162940 1
-------------------------------------------------------------------------------------CAGTATTCTTTGGGACGTCTG---------- t0148054 9
//
pas-mir28 
TTGAAGCTGACGAAATTCCTTTCAGAGATTCGAATTCTTGCTCCTCTTCTGGTGGGCGTTGCAGGAAATCCGATGGATGGATTAGTAAAAAGCGTGCCAGGAATGGAAGGTTTTCTCAGGCGCCGTGACCTGCCCAGCTTTTGCCGTGTGGATGATAAAAATGACCCGACTCTTCAGTTCTTAGCAGCCGTGACAAGGCAAACTGCACGAGCACAAGCAGCCATACTTAATACATTTGAAGATCTGGAGGGGCCGATAGCATCAC pas-mir28 7    precision: 1.0
.(((.((((.((....((((((((((..(((((((......(((..((((((((.((.((((((...((((...))))...)).))))...)).))))))))..))).((((....((((........))))....((((.((((((((((................((((....)))).......(((.......)))...))))))).))).))))))))...........)))))))..)))))))))).)).)))).))).
******************************************************************************************************************************************************************************************************************************************TTTGAAGATCTGGAGGGGCCG********** pas-mir28-3p 7
----------------------------------------------------------------------------------------------------------------------------------------------------------------------------------------------------------------------------------------CATTTGAAGATCTGGAGGGGC------------ t3005668 1
------------------------------------------------------------------------------------------------------------------------------------------------------------------------------------------------------------------------------------------TTTGAAGATCTGGAGGGGCCG---------- t0157889 6
//
pas-mir29 
GAGCTTGTTTTAATTAATCGTTGTTGTTTCAAGATATATTTTACACATCACTGATGAATCGATTTAATTATTGATTTTATTTTATTTTTGAATTTTTTTGACGATATTTGGTTGATCAATTGTTCTGCAGCCCTCCAAGGGAACGATCATGGAAGAATCAATGTTTATTAGGCTTAACATGCGCG pas-mir29 5    precision: 1.0
(.((.((((....((((((((((((.(((((.(((..........((((...))))(((((((......))))))).............((((....((((((((.....)))).))))..)))).....((((...))))....))).))))).)).)))))...)))))....)))).)).).
**********TAATTAATCGTTGTTGTTTCA********************************************************************************************************************************************************** pas-mir29-5p 5
----------TAATTAATCGTTGTTGTTTCA---------------------------------------------------------------------------------------------------------------------------------------------------------- t0204647 5
//
pas-mir30 
TTTTCAGTTTCAGTCTCTGCATCTTTCTTTTAATTTCACACACGATTTCCCATTAAAAGGTGATTGAGATGGCTGATGAAGTGAAGT pas-mir30 6    precision: 1.0
.(((((.(((((((((((..(((..(((((((((.................))))))))).)))..))).))))))..)).))))).
******************************************************AAAAGGTGATTGAGATGGCTGAT**********pas-mir30-3p 6
------------------------------------------------------AAAAGGTGATTGAGATGGCTGAT---------- t0288004 5
---------------------------------------------------------AGGTGATTGAGATGGCTGAT---------- t2318933 1
//
pas-mir31 
ACGTGTTGAGTGAGGATGGCTTTGCTGGTATATGGCTCCGTGATGAATATTTATTCGATGACTTCTCTCAAATGGACTCTAGAGTTTGAACCGAACATTAAATGGCGTCGAAAGTTGAGGTTGGATGAACCGACAGCTAGTAAAACTATCAGTGATGTAACAGCTTTCAGCGCCAGCGCCATTTTGTCGAGCAGGTGGATGGGGAGTTGTGGTAGTTGAATGCAGATTTGGGCAACTCTCATCGGGAAGCCATCGAAGAAGTATTCACTGTGGAGATATACTGGCGAAATCATCCTCGTTTGACAGGTT pas-mir31 135    precision: 1.0
((.((((((((((((((((.(((((((((((((..(((((...(((((((((.(((((((.((((((((((((..........)))))).............((((((.((((((((..(((((.....))))).(((.(((....))).))).......)))))))).)))))).((((.............))))((((((.((((((...((((.......))))...)))))))))))))))))).))))))).)))))))))...)))))))))))))))))).)))))))))))))))).)).
**********TGAGGATGGCTTTGCTGGTAT************************************************************************************************************************************************************************************************************************************************************************************** pas-mir31-5p 133
***************************************************************************************************************************************************************************************************************************************************************************************ACTGGCGAAATCATCCTCGTT********* pas-mir31-3p 2
-------GAGTGAGGATGGCTTTGCTGGTA--------------------------------------------------------------------------------------------------------------------------------------------------------------------------------------------------------------------------------------------------------------------------------------- t0570608 2
--------AGTGAGGATGGCTTTGCTGGT---------------------------------------------------------------------------------------------------------------------------------------------------------------------------------------------------------------------------------------------------------------------------------------- t3039107 1
--------AGTGAGGATGGCTTTGCTGGTA--------------------------------------------------------------------------------------------------------------------------------------------------------------------------------------------------------------------------------------------------------------------------------------- t0497407 2
--------AGTGAGGATGGCTTTGCTGGTAT-------------------------------------------------------------------------------------------------------------------------------------------------------------------------------------------------------------------------------------------------------------------------------------- t2843141 1
---------GTGAGGATGGCTTTGCTGGTA--------------------------------------------------------------------------------------------------------------------------------------------------------------------------------------------------------------------------------------------------------------------------------------- t3134822 1
---------GTGAGGATGGCTTTGCTGGTATATG----------------------------------------------------------------------------------------------------------------------------------------------------------------------------------------------------------------------------------------------------------------------------------- t1884594 1
----------TGAGGATGGCTTTGCTGGTA--------------------------------------------------------------------------------------------------------------------------------------------------------------------------------------------------------------------------------------------------------------------------------------- t2644502 1
----------TGAGGATGGCTTTGCTGGTAT-------------------------------------------------------------------------------------------------------------------------------------------------------------------------------------------------------------------------------------------------------------------------------------- t0006330 118
----------TGAGGATGGCTTTGCTGGTATA------------------------------------------------------------------------------------------------------------------------------------------------------------------------------------------------------------------------------------------------------------------------------------- t0183436 6
---------------------------------------------------------------------------------------------------------------------------------------------------------------------------------------------------------------------------------------------------------------------------------------ACTGGCGAAATCATCCTC------------ t3322033 1
---------------------------------------------------------------------------------------------------------------------------------------------------------------------------------------------------------------------------------------------------------------------------------------ACTGGCGAAATCATCCTCGTTTG------- t2173653 1
//
pas-mir32 
TATAGACTGTCAGGGAAGGAGAGGAGGGTTAAAAAGTAGACAGTAAAGAGATTAAAAAACAACCGTTAAGAGTGAGATGTTGACAGGTTAACGAATCTTCAACAGCACTCAGTAATTTTTATTTTTTTTTTGTGGGGGGGGAGGCCTTAGTATTTGTTAATTCCTTTTCATTTTCTGCCATAAATGTTTAGT pas-mir32 5    precision: 1.0
..(((((((.(((((((.((((((.(((((((.(((((..(((.(((((((.(((((.......((((.(((((...((((((.(((((....))))))))))).)))))..))))))))).))))))))))(((((.......))))).))))).))))))))))))).))))))).)).....)))))..
**********CAGGGAAGGAGAGGAGGGTT****************************************************************************************************************************************************************** pas-mir32-5p 5
----------CAGGGAAGGAGAGGAGGGTT------------------------------------------------------------------------------------------------------------------------------------------------------------------ t0300889 4
----------CAGGGAAGGAGAGGAGGGTTA----------------------------------------------------------------------------------------------------------------------------------------------------------------- t3096573 1
//
pas-mir33 
AAGGTCTTGCAAGGTCAAGAAGTATTTGCGTTCAGTACTCCATATGCCGGAGCAGAAGCTTCCAGGCAGCACCCATCGGATATGAGGTGCTATCCTGGTGTCAGTGCTTCAAGAATTCATGCAGGAGGAA pas-mir33 10    precision: 1.0
....(((((((.((((..((((((((.(((.......((((.......)))).........(((((.(((((((((.....))).))))))..)))))))).))))))))..))..)).)))))))....
**********AAGGTCAAGAAGTATTTGCGT*************************************************************************************************** pas-mir33-5p 10
----------AAGGTCAAGAAGTATTTGCGT--------------------------------------------------------------------------------------------------- t0211216 6
----------AAGGTCAAGAAGTATTTGCGTT-------------------------------------------------------------------------------------------------- t0856546 2
-----------AGGTCAAGAAGTATTTGCGTT-------------------------------------------------------------------------------------------------- t0736297 2
//
pas-mir34 
CCATATTTCAGGTTTGTGCGGGAATCTAACGTCCTTAGCACGTACCGATAATGGGGGATTCTGATTTTAATAGTCAATTTAATTGACAAATTTTCTCCCTTTTGGTAATTCAATGTTAGATTCACGCACAAACTCGTAATATGT pas-mir34 17    precision: 1.0
.((((((.(.((((((((((.(((((((((((..........((((((....((((((....(((((.....((((((...))))))))))).))))))..)))))).....))))))))))).)))))))))).).)))))).
**********GGTTTGTGCGGGAATCTAACG***************************************************************************************************************** pas-mir34-5p 17
--------CAGGTTTGTGCGGGAATCTAA------------------------------------------------------------------------------------------------------------------- t0297107 4
---------AGGTTTGTGCGGGAATCTAA------------------------------------------------------------------------------------------------------------------- t0927619 2
---------AGGTTTGTGCGGGAATCTAAC------------------------------------------------------------------------------------------------------------------ t0606383 2
----------GGTTTGTGCGGGAATCTAACG----------------------------------------------------------------------------------------------------------------- t0110843 9
//
pas-mir35 
ACACGAAGTTTGTGAATAAGTGATTGTCTGATAATGAGCAAGGAATACCCGTCTTTCTGCTAAACAGGATGTATTGAACTCATAATTCAATAGATACTTTTTATGAATGTCAACTAAGTATCGTAAGTAAATTGCTCCCGGTTGTTCAATCATTTGATAACCAGAGTCATTCTTTGATAAATGATCACTATGAGTCAGACTCAATAGAATTTGATCAATCCTTTTTTCTGTCGTTAAGGCGGAGAACTGAACCAAGAATTCTCTTTCTTCATCATCAATCGAATCACTGTTCGCGACCCAGGATT pas-mir35 10    precision: 0.9
.......(.(((((((((.(((((((..((((.((((.((((((((......(.(((((.....))))).)(((((((.......)))))))(((((((....(((...)))...)))))))...........((((..((((((.(((....))))))))).)))).)))))))).....((((((((((((((...)))).))))....))))))......(((((((((.....)))))))))........((((......)))))))).))))..).))))))))))))))).).......
**********TGTGAATAAGTGATTGTCTGAT********************************************************************************************************************************************************************************************************************************************************************************* pas-mir35-5p 9
---CGAAGTTTGTGAATAAGTGAT----------------------------------------------------------------------------------------------------------------------------------------------------------------------------------------------------------------------------------------------------------------------------------------- t1009838 1
---------TTGTGAATAAGTGATTGTCTGA---------------------------------------------------------------------------------------------------------------------------------------------------------------------------------------------------------------------------------------------------------------------------------- t1102196 1
----------TGTGAATAAGTGATTGTCTGAT--------------------------------------------------------------------------------------------------------------------------------------------------------------------------------------------------------------------------------------------------------------------------------- t0224334 5
------------TGAATAAGTGATTGTCTGATA-------------------------------------------------------------------------------------------------------------------------------------------------------------------------------------------------------------------------------------------------------------------------------- t3096218 1
-------------GAATAAGTGATTGTCTGATA-------------------------------------------------------------------------------------------------------------------------------------------------------------------------------------------------------------------------------------------------------------------------------- t0621108 2
//
pas-mir36 
CCAAGGAATTTTGCAACCTCTCAATGTTAACTCTTTAAGCCCTATAGGGAAAGCAAGCTTCAGAGGGAAAGCATAATTCGGCAAAGAAAAAACTTTATGCGTAGGAAAGAACTTGACACTGCATTTCAATACTTCAAGTTGCTTCAGACAGACAAGATTGTTGACATAGAAAGGCGCAGCATCCCATG pas-mir36 7   precision: 0.8571428
....(((...((((..(((.((.((((((((((((....((((...(((........)))...))))...(((((((((......)))......))))))((..(((..(((((((.................)))))))..)))..))....))))..)))))))).)).))).))))..)))....
*************************************************************************************************************************************************************TTGTTGACATAGAAAGGCGCA********** pas-mir36-3p 6
-------------------------------------------------------------AGAGGGAAAGCATAATTCGGCA--------------------------------------------------------------------------------------------------------- t2745648 1
-------------------------------------------------------------------------------------------------------------------------------------------------------------TTGTTGACATAGAAAGGCGCA---------- t0258176 4
-------------------------------------------------------------------------------------------------------------------------------------------------------------TTGTTGACATAGAAAGGCGCAG--------- t0525207 2
//
pas-mir37 
CCCTCAAAAGTCTGTCTAAATTTTATTTCTTTGGCAGGTATAGATTCTGATGAAAGCAGTGATGATGAAGGACCTAGTATTGAGGA pas-mir37 7    precision: 1.0
.((((((.(.(..((((..((((((((.((((.(((((.......)))).).)))).))))).)))...))))..).).)))))).
*****************************************************AAGCAGTGATGATGAAGGACCTA********** pas-mir37-3p 7
----------------------------------------------------AAAGCAGTGATGATGAAGGACCTA---------- t3518737 1
-----------------------------------------------------AAGCAGTGATGATGAAGGACCTA---------- t0327379 4
-----------------------------------------------------AAGCAGTGATGATGAAGGACCTAG--------- t0778448 2
//
pas-mir38 
GGGGAATGTTGTCTGGCTCGAGGTCCTTAACAAGATCTAGCATGATTTTTCTGATATGCATGTTTCTACATAATTTCTATTGGGCAATTGATCAAACTTTTGATCATTGTAATATATCGATATCATGGATCATGTGTTTGGCGTCGGACCAGGCTTCATTCCCCC pas-mir38 2625    precision: 1.0
((((((((..((((((.((((.(((....(((.((((...((((((...((.((((((.((((....))))............(((((.((((((....)))))))))))..)))))))).)))))))))).)))....))).)))).))))))..)))))))).
**GGAATGTTGTCTGGCTCGAGG********************************************************************************************************************************************** pas-mir38-5p 2625
-GGGAATGTTGTCTGGCTCGAG----------------------------------------------------------------------------------------------------------------------------------------------- t0154240 8
--GGAATGTTGTCTGGCTCGA------------------------------------------------------------------------------------------------------------------------------------------------ t2979629 1
--GGAATGTTGTCTGGCTCGAG----------------------------------------------------------------------------------------------------------------------------------------------- t0027399 36
--GGAATGTTGTCTGGCTCGAGG---------------------------------------------------------------------------------------------------------------------------------------------- t0000129 2565
--GGAATGTTGTCTGGCTCGAGGT--------------------------------------------------------------------------------------------------------------------------------------------- t0320925 4
--GGAATGTTGTCTGGCTCGAGGTCCT------------------------------------------------------------------------------------------------------------------------------------------ t2361499 1
---GAATGTTGTCTGGCTCGAGG---------------------------------------------------------------------------------------------------------------------------------------------- t0125987 10
//
pas-mir39 
TATTTTTTGAAAGCCAGGTGATTCAGAATAGAGATCACTTTTTTAATTTTTAGTATAAATTTTCTCTCTTGTATTTGGTTTTCTTTGATCAGAACAAGCTAGGAGGGTTTGTTTTTCTGTCCCTCACTGTTTGGTTTTGGTTCTTGAAATACATTTTACCAAGGGTGTTAAAAAGGTTGGTTATTTTGAAACCTCTTTGATCCTTTGTTTGTGTAGAAAGTTTGGAACTTTTGTTTTGCTTTTCACCTGTTCTTTAGTTTTGGT pas-mir39 31    precision: 1.0
.........((((.(((((((..(((((((((...................(((.((((((((((.....(((..((..((((...(((((((((((((.(((((((...(.....)...))))).)))))).)))))))))...))))..))...)))((((((.((((((.(((((...........))))).)))))))))))).......))))))))))..))))))))))))....)))))))..)))).........
**********AAGCCAGGTGATTCAGAATAGAG*************************************************************************************************************************************************************************************************************************************** pas-mir39-5p 31
-------TGAAAGCCAGGTGATTCAGA--------------------------------------------------------------------------------------------------------------------------------------------------------------------------------------------------------------------------------------------- t4153477 1
----------AAGCCAGGTGATTCAGAATA------------------------------------------------------------------------------------------------------------------------------------------------------------------------------------------------------------------------------------------ t4185578 1
----------AAGCCAGGTGATTCAGAATAGAG--------------------------------------------------------------------------------------------------------------------------------------------------------------------------------------------------------------------------------------- t0041032 26
----------AAGCCAGGTGATTCAGAATAGAGA-------------------------------------------------------------------------------------------------------------------------------------------------------------------------------------------------------------------------------------- t0401373 3
//
pas-mir40 
GATTTTCATTCTACATCTGCAGCCTCCTCTGTTGCAGCGTCTCCTACATTTGGACCCCTGACTACAAGCATGGCAGAGAGAGGCGCAGGGGACCGTGGCGGTTTTGGGCGGGGCTTCGGCGGCCGTGGGCGCGGTGGCGACAGAGGAGGCCGCGGACGTGGTGGACGCC pas-mir40 17    precision: 0.9411764
....((((..((((.(((((.((((((((((((((.((((((((.......)))..............((((((.....(((((.(..(((((((...))))))).....).)))))....)))))))))))....)))))))))))))).))))).))))))))....
******************************************************************************************************************************************GACAGAGGAGGCCGCGGACGT********** pas-mir40-3p 16
------------------------------------------------------------------------------AGAGGCGCAGGGGACCGT------------------------------------------------------------------------- t3438356 1
-----------------------------------------------------------------------------------------------------------------------------------------CGACAGAGGAGGCCGCGGAC------------ t4109138 1
-----------------------------------------------------------------------------------------------------------------------------------------CGACAGAGGAGGCCGCGGACGTGG-------- t4380562 1
------------------------------------------------------------------------------------------------------------------------------------------GACAGAGGAGGCCGCGGACGT---------- t0401528 4
------------------------------------------------------------------------------------------------------------------------------------------GACAGAGGAGGCCGCGGACGTG--------- t3261848 1
-------------------------------------------------------------------------------------------------------------------------------------------ACAGAGGAGGCCGCGGACGT---------- t2140693 1
-------------------------------------------------------------------------------------------------------------------------------------------ACAGAGGAGGCCGCGGACGTG--------- t0559432 3
-------------------------------------------------------------------------------------------------------------------------------------------ACAGAGGAGGCCGCGGACGTGG-------- t0400551 4
--------------------------------------------------------------------------------------------------------------------------------------------CAGAGGAGGCCGCGGACGTGG-------- t2444542 1
//
pas-mir41 
TTACAAGATATAGCCAAGGATGACTTGCCGGTGAGTTATACGATGTATATGTGTCAATTTTTGGACCGACAAGTTATTTTTGGCTATATCTCTGCCT pas-mir41 2471    precision: 1.0
...((((((((((((((((((((((((.((((((((((((((.......))))).)))))....)))).)))))))))))))))))))))).))...
**********TAGCCAAGGATGACTTGCCGG****************************************************************** pas-mir41-5p 2471
---------ATAGCCAAGGATGACTTGCCGG------------------------------------------------------------------ t4065082 1
----------TAGCCAAGGATGACTTGCC-------------------------------------------------------------------- t2742587 1
----------TAGCCAAGGATGACTTGCCG------------------------------------------------------------------- t0659073 2
----------TAGCCAAGGATGACTTGCCGG------------------------------------------------------------------ t0000255 2346
----------TAGCCAAGGATGACTTGCCGGT----------------------------------------------------------------- t1469651 1
----------TAGCCAAGGATGACTTGCCGGTG---------------------------------------------------------------- t1646997 1
-----------AGCCAAGGATGACTTGCCG------------------------------------------------------------------- t3403434 1
-----------AGCCAAGGATGACTTGCCGG------------------------------------------------------------------ t0011073 88
-----------AGCCAAGGATGACTTGCCGGT----------------------------------------------------------------- t0043940 27
------------GCCAAGGATGACTTGCCGG------------------------------------------------------------------ t1089643 2
-------------CCAAGGATGACTTGCCGG------------------------------------------------------------------ t1438736 1
//
pas-mir42 
CTCACTTAGTATGCTCCACCTTTCATCCAAGTCAAAGGTTCATAGTTCTTGTACCACTTAAGAGGGACACATGTATGTATGTGATCCAAATGCAACTACCACTTAATTATTACTCAGAAGAATAGGCCTGGTTGGTTCATATTCAATCAAGTACTTGCAACATTTATATCCACAATCTACCAAGTCCGTACTATTCTAAGGCTTCATTTGGATTGATGGATTTGAAACTAAGGA pas-mir42 17    precision: 0.9411764
.((.((((((.......((((((.((....)).))))))......((((((.......))))))(((((((((....)))))).)))...(((((.(((.......(((((.((....)))))))...(((((((.......))))))).))).)))))...((((.((((((((((((..(((.((............)))))....))))))).))))).))))))))))))
*********************************************************************************************************************************************************************************************************CTTCATTTGGATTGATGGATTTG********** pas-mir42-3p 16
----------------------------------------------------------------------------------------------------------------------------------------------------------------------------------------------------TAAGGCTTCATTTGGATTGATGGA-------------- t1155205 1
------------------------------------------------------------------------------------------------------------------------------------------------------------------------------------------------------AGGCTTCATTTGGATTGATGGATT------------ t3125905 1
-------------------------------------------------------------------------------------------------------------------------------------------------------------------------------------------------------GGCTTCATTTGGATTGATGGATT------------ t4790958 1
---------------------------------------------------------------------------------------------------------------------------------------------------------------------------------------------------------CTTCATTTGGATTGATGGAT------------- t2522044 1
---------------------------------------------------------------------------------------------------------------------------------------------------------------------------------------------------------CTTCATTTGGATTGATGGATT------------ t4606126 1
---------------------------------------------------------------------------------------------------------------------------------------------------------------------------------------------------------CTTCATTTGGATTGATGGATTT----------- t2201069 1
---------------------------------------------------------------------------------------------------------------------------------------------------------------------------------------------------------CTTCATTTGGATTGATGGATTTG---------- t0464131 3
---------------------------------------------------------------------------------------------------------------------------------------------------------------------------------------------------------CTTCATTTGGATTGATGGATTTGA--------- t0513737 3
----------------------------------------------------------------------------------------------------------------------------------------------------------------------------------------------------------TTCATTTGGATTGATGGAT------------- t0765073 2
-----------------------------------------------------------------------------------------------------------------------------------------------------------------------------------------------------------TCATTTGGATTGATGGAT------------- t1222130 1
------------------------------------------------------------------------------------------------------------------------------------------------------------------------------------------------------------CATTTGGATTGATGGATTTG---------- t3793441 1
------------------------------------------------------------------------------------------------------------------------------------------------------------------------------------------------------------CATTTGGATTGATGGATTTGA--------- t4706073 1
//
pas-mir43 
TGATGCCTATGGTCAGTCGTTGCTTTATTATTTAAACATCAACAATGTCCAAACCAGATCAGTACGCATTGATAATAATAGGGCAACGGCTGTATCACAGATGAAA pas-mir43 7    precision: 1.0
......((.(((((((((((((((((((((((...((((.....)))).........((((((....))))))))))))))))))))))))).)))).))......
***************************************************************************TAATAGGGCAACGGCTGTATC********** pas-mir43-3p 7
---------------------------------------------------------------------------TAATAGGGCAACGGCTGTATC---------- t0177387 7
//
pas-mir44 
CGTGCAATCACAAGTTTTTCTACTAGTTGAAGCATGCAATACCTGCAAAGACGCGCAAGCATATGGTTGTTTTCAGTTCTTACTATTGCCGCAGAGCTCTGCTATAATTTCTAACACCATTCCTCAGCATCAACATTGACCCAAGTCGTGGAATTTGGATGCATCAATTAGTAGAAGAACTTGTATTTGCAC pas-mir44 13    precision: 0.9230769
.((((((..(((((((((((((((((((((.((((.(((....(((........))).(((.(((((..............)))))))).((((....))))................(((((.(.((................)).).)))))))).)))).)))))))))))))))))))))..))))))
*************GTTTTTCTACTAGTTGAAGCA************************************************************************************************************************************************************** pas-mir44-5p 1
*****************************************************************************************************************************************************************CATCAATTAGTAGAAGAACTT********** pas-mir44-3p 11
--------------TTTTTCTACTAGTTGAAGCA-------------------------------------------------------------------------------------------------------------------------------------------------------------- t1641971 1
-------------------------------------------------------------------------------------------------------------------------------------------------------------GATGCATCAATTAGTAGAAGAACT----------- t2871774 1
---------------------------------------------------------------------------------------------------------------------------------------------------------------TGCATCAATTAGTAGAAGAAC------------ t1261884 1
---------------------------------------------------------------------------------------------------------------------------------------------------------------TGCATCAATTAGTAGAAGAACTTG--------- t3351797 1
-----------------------------------------------------------------------------------------------------------------------------------------------------------------CATCAATTAGTAGAAGAACTT---------- t0116812 9
//
pas-mir45 
CCCTTTGTAGTTTTCTTCAATCACCGTGCACCAGAGCAATTGGTATGCAAAAATATTTTCAATCGTTTTCATTATTAGAGAGGAAGGCAGTTATAGGCTTTTGCTGAATAAAATCCTTAAAGTCTGCTACTGGATCTATGGATGATTGAGAGCATTCTCCAGATTTGGA pas-mir45 8    precision: 1.0
((.((((.((..(.((((((((((((((..((((((((...(((((......))))).....((.((((........)))).))(((...((((.(((....)))..))))...))).......)))).))))...))))).))))))).)).)..)).))))...)).
**********TTTTCTTCAATCACCGTGCACC***************************************************************************************************************************************** pas-mir45-5p 8
----------TTTTCTTCAATCACCGTGCAC------------------------------------------------------------------------------------------------------------------------------------------ t0884381 2
----------TTTTCTTCAATCACCGTGCACC----------------------------------------------------------------------------------------------------------------------------------------- t0375306 4
-----------TTTCTTCAATCACCGTGCACC----------------------------------------------------------------------------------------------------------------------------------------- t0645298 2
//
pas-mir46 
ATTGTTTTGAAAACCGGATCGGTCCGGCCGGTTCGACCGGGAATTGGAGGTCGGTCTGGTCCGGTTAAGGGTATAAA pas-mir46 8    precision: 1.0
...........(((((((((((.(((((((((((......)))))...)))))).)))))))))))...........
*********************************************GGAGGTCGGTCTGGTCCGGTTA********** pas-mir46-3p 8
---------------------------------------------GGAGGTCGGTCTGGTCCGGTT----------- t0538445 2
---------------------------------------------GGAGGTCGGTCTGGTCCGGTTA---------- t0340500 3
---------------------------------------------GGAGGTCGGTCTGGTCCGGTTAA--------- t0643890 2
----------------------------------------------GAGGTCGGTCTGGTCCGGTTA---------- t3091312 1
//
pas-mir47 
AATCTCGTCATTGGTAGTAGATCCAACGGCTTCACCGCGTTCTCCGCCAAATATAATTTACAACTATGCCCTTGGTGATCGTTGCTGCCGGTGTTTTTGTT pas-mir47 10    precision: 0.9
........((((((((((((((((((.(((......(((.....)))....................))).))))..)))..)))))))))))........
**********TTGGTAGTAGATCCAACGGCT********************************************************************** pas-mir47-5p 9
--------CATTGGTAGTAGATCCAACGG------------------------------------------------------------------------ t1234335 1
---------ATTGGTAGTAGATCCAACGGC----------------------------------------------------------------------- t0933121 2
----------TTGGTAGTAGATCCAACGGCT---------------------------------------------------------------------- t0355968 4
----------TTGGTAGTAGATCCAACGGCTT--------------------------------------------------------------------- t2651258 1
-----------TGGTAGTAGATCCAACGGCTT--------------------------------------------------------------------- t3089063 1
-------------------------------------------------------------AACTATGCCCTTGGTGATCGTTGC---------------- t2789108 1
//
pas-mir48 
TAGATCGGGATCGGGCCCACGACGAACTACTGTAGGGAGTTTATTAAAACCATTGAATTCGGAATATGGTAAAGTAGCTCCCGGGTGGGGAACGACTCCTTTGATGGGTGTCGCAATGGCTCTATTTGCGGTATTTTTATCTATTATTTTGGAGATTTATAATTCTTCCGTTTTATTGGATGGAATTTCAATGAATTAAATCTATAAGAACCACAAAGTCCTAGCTTTTAAATAAAAAATCAATCAGTTAGAACTCGGATTTCTGGCCTATTTTATTTTGGTAGTTCGATCGTGGAATTTATTTCTTTCT pas-mir48 186314    precision: 0.9996564
.(((..(((((.((..(((((((((((((((((((((((((((..........)))))))(((((((.(((((..(((((((.....)))).((((.(((.....))).)))).....)))...))))).))))))).........(((((.(((((((..((((((((((((....)))))))).......))))))))))).))))).(((..((((((.((.((((((................)))))))).)))))).))))))))........))))))))).))))))..)).)))))..)))
***************************************************************************************************************************************************************************************************************************************************************************************GGTAGTTCGATCGTGGAATTT********** pas-mir48-3p 186250
-------GGATCGGGCCCACGACGAA-------------------------------------------------------------------------------------------------------------------------------------------------------------------------------------------------------------------------------------------------------------------------------------------- t1977075 1
-----------------------GAACTACTGTAGGGAGTTTA--------------------------------------------------------------------------------------------------------------------------------------------------------------------------------------------------------------------------------------------------------------------------- t3206499 1
--------------------------CTACTGTAGGGAGTTTATTAA----------------------------------------------------------------------------------------------------------------------------------------------------------------------------------------------------------------------------------------------------------------------- t2109994 1
--------------------------CTACTGTAGGGAGTTTATTAAAACC------------------------------------------------------------------------------------------------------------------------------------------------------------------------------------------------------------------------------------------------------------------- t3885673 1
--------------------------------------------TAAAACCATTGAATTCGGAAT----------------------------------------------------------------------------------------------------------------------------------------------------------------------------------------------------------------------------------------------------- t1817039 1
---------------------------------------------AAAACCATTGAATTCGGAATA---------------------------------------------------------------------------------------------------------------------------------------------------------------------------------------------------------------------------------------------------- t2487325 1
-------------------------------------------------CCATTGAATTCGGAATATGGTA----------------------------------------------------------------------------------------------------------------------------------------------------------------------------------------------------------------------------------------------- t3669467 1
--------------------------------------------------CATTGAATTCGGAATATGGTA----------------------------------------------------------------------------------------------------------------------------------------------------------------------------------------------------------------------------------------------- t3563688 1
-----------------------------------------------------TGAATTCGGAATATGGTAAAGTA------------------------------------------------------------------------------------------------------------------------------------------------------------------------------------------------------------------------------------------ t4157663 1
-----------------------------------------------------TGAATTCGGAATATGGTAAAGTAG----------------------------------------------------------------------------------------------------------------------------------------------------------------------------------------------------------------------------------------- t3061286 1
---------------------------------------------------------TTCGGAATATGGTAAAGTAGC---------------------------------------------------------------------------------------------------------------------------------------------------------------------------------------------------------------------------------------- t3716963 1
-----------------------------------------------------------CGGAATATGGTAAAGTAGC---------------------------------------------------------------------------------------------------------------------------------------------------------------------------------------------------------------------------------------- t4144333 1
---------------------------------------------------------------ATATGGTAAAGTAGCTCCCGG---------------------------------------------------------------------------------------------------------------------------------------------------------------------------------------------------------------------------------- t1840487 1
---------------------------------------------------------------ATATGGTAAAGTAGCTCCCGGG--------------------------------------------------------------------------------------------------------------------------------------------------------------------------------------------------------------------------------- t3033168 1
---------------------------------------------------------------ATATGGTAAAGTAGCTCCCGGGT-------------------------------------------------------------------------------------------------------------------------------------------------------------------------------------------------------------------------------- t1953248 1
----------------------------------------------------------------TATGGTAAAGTAGCTCCCGGGT-------------------------------------------------------------------------------------------------------------------------------------------------------------------------------------------------------------------------------- t2641314 1
----------------------------------------------------------------TATGGTAAAGTAGCTCCCGGGTG------------------------------------------------------------------------------------------------------------------------------------------------------------------------------------------------------------------------------- t3435165 1
-----------------------------------------------------------------ATGGTAAAGTAGCTCCCG----------------------------------------------------------------------------------------------------------------------------------------------------------------------------------------------------------------------------------- t1314802 1
-------------------------------------------------------------------------------CCCGGGTGGGGAACGACTCCT------------------------------------------------------------------------------------------------------------------------------------------------------------------------------------------------------------------ t4248385 1
-------------------------------------------------------------------------------CCCGGGTGGGGAACGACTCCTT----------------------------------------------------------------------------------------------------------------------------------------------------------------------------------------------------------------- t4226328 1
-------------------------------------------------------------------------------CCCGGGTGGGGAACGACTCCTTT---------------------------------------------------------------------------------------------------------------------------------------------------------------------------------------------------------------- t3397025 1
-------------------------------------------------------------------------------------------------------ATGGGTGTCGCAATGGCTCTA------------------------------------------------------------------------------------------------------------------------------------------------------------------------------------------ t3520483 1
-----------------------------------------------------------------------------------------------------------------------------------------------------------------------------------------------------------------------------------------------------AGTTAGAACTCGGATTTCTGGC------------------------------------------- t0949215 2
-----------------------------------------------------------------------------------------------------------------------------------------------------------------------------------------------------------------------------------------------------AGTTAGAACTCGGATTTCTGGCCT----------------------------------------- t1032093 2
-----------------------------------------------------------------------------------------------------------------------------------------------------------------------------------------------------------------------------------------------------AGTTAGAACTCGGATTTCTGGCCTA---------------------------------------- t0180692 7
------------------------------------------------------------------------------------------------------------------------------------------------------------------------------------------------------------------------------------------------------GTTAGAACTCGGATTTCTGGCC------------------------------------------ t0398847 3
------------------------------------------------------------------------------------------------------------------------------------------------------------------------------------------------------------------------------------------------------GTTAGAACTCGGATTTCTGGCCT----------------------------------------- t2114880 1
------------------------------------------------------------------------------------------------------------------------------------------------------------------------------------------------------------------------------------------------------GTTAGAACTCGGATTTCTGGCCTA---------------------------------------- t0324681 4
------------------------------------------------------------------------------------------------------------------------------------------------------------------------------------------------------------------------------------------------------GTTAGAACTCGGATTTCTGGCCTAT--------------------------------------- t2170797 1
-------------------------------------------------------------------------------------------------------------------------------------------------------------------------------------------------------------------------------------------------------TTAGAACTCGGATTTCTGG-------------------------------------------- t3929691 1
-------------------------------------------------------------------------------------------------------------------------------------------------------------------------------------------------------------------------------------------------------TTAGAACTCGGATTTCTGGCC------------------------------------------ t0544996 3
-------------------------------------------------------------------------------------------------------------------------------------------------------------------------------------------------------------------------------------------------------TTAGAACTCGGATTTCTGGCCT----------------------------------------- t2851119 1
--------------------------------------------------------------------------------------------------------------------------------------------------------------------------------------------------------------------------------------------------------TAGAACTCGGATTTCTGGCCT----------------------------------------- t3529242 1
---------------------------------------------------------------------------------------------------------------------------------------------------------------------------------------------------------------------------------------------------------AGAACTCGGATTTCTGGCCTATTT------------------------------------- t0951947 2
----------------------------------------------------------------------------------------------------------------------------------------------------------------------------------------------------------------------------------------------------------GAACTCGGATTTCTGGCCTATTTT------------------------------------ t3352836 1
-----------------------------------------------------------------------------------------------------------------------------------------------------------------------------------------------------------------------------------------------------------AACTCGGATTTCTGGCCTATTTT------------------------------------ t1428369 1
------------------------------------------------------------------------------------------------------------------------------------------------------------------------------------------------------------------------------------------------------------ACTCGGATTTCTGGCCTAT--------------------------------------- t3630352 1
---------------------------------------------------------------------------------------------------------------------------------------------------------------------------------------------------------------------------------------------------------------CGGATTTCTGGCCTATTTTATTTT------------------------------- t3495219 1
--------------------------------------------------------------------------------------------------------------------------------------------------------------------------------------------------------------------------------------------------------------------------------TTATTTTGGTAGTTCGATCGTGGAA------------- t2829194 1
-----------------------------------------------------------------------------------------------------------------------------------------------------------------------------------------------------------------------------------------------------------------------------------TTTTGGTAGTTCGATCGTGG--------------- t1947151 1
-----------------------------------------------------------------------------------------------------------------------------------------------------------------------------------------------------------------------------------------------------------------------------------TTTTGGTAGTTCGATCGTGGA-------------- t0682529 2
-----------------------------------------------------------------------------------------------------------------------------------------------------------------------------------------------------------------------------------------------------------------------------------TTTTGGTAGTTCGATCGTGGAA------------- t1127494 1
------------------------------------------------------------------------------------------------------------------------------------------------------------------------------------------------------------------------------------------------------------------------------------TTTGGTAGTTCGATCGTGGAA------------- t0214915 6
------------------------------------------------------------------------------------------------------------------------------------------------------------------------------------------------------------------------------------------------------------------------------------TTTGGTAGTTCGATCGTGGAAT------------ t1515111 1
-------------------------------------------------------------------------------------------------------------------------------------------------------------------------------------------------------------------------------------------------------------------------------------TTGGTAGTTCGATCGTGGA-------------- t0678858 2
-------------------------------------------------------------------------------------------------------------------------------------------------------------------------------------------------------------------------------------------------------------------------------------TTGGTAGTTCGATCGTGGAA------------- t0923139 2
-------------------------------------------------------------------------------------------------------------------------------------------------------------------------------------------------------------------------------------------------------------------------------------TTGGTAGTTCGATCGTGGAATTTAT-------- t3169835 1
--------------------------------------------------------------------------------------------------------------------------------------------------------------------------------------------------------------------------------------------------------------------------------------TGGTAGTTCGATCGTGGA-------------- t0778551 2
--------------------------------------------------------------------------------------------------------------------------------------------------------------------------------------------------------------------------------------------------------------------------------------TGGTAGTTCGATCGTGGAA------------- t0077575 15
--------------------------------------------------------------------------------------------------------------------------------------------------------------------------------------------------------------------------------------------------------------------------------------TGGTAGTTCGATCGTGGAATT----------- t0908280 2
--------------------------------------------------------------------------------------------------------------------------------------------------------------------------------------------------------------------------------------------------------------------------------------TGGTAGTTCGATCGTGGAATTT---------- t0031273 32
--------------------------------------------------------------------------------------------------------------------------------------------------------------------------------------------------------------------------------------------------------------------------------------TGGTAGTTCGATCGTGGAATTTA--------- t0038326 27
--------------------------------------------------------------------------------------------------------------------------------------------------------------------------------------------------------------------------------------------------------------------------------------TGGTAGTTCGATCGTGGAATTTAT-------- t1066937 2
---------------------------------------------------------------------------------------------------------------------------------------------------------------------------------------------------------------------------------------------------------------------------------------GGTAGTTCGATCGTGGAA------------- t0000091 3768
---------------------------------------------------------------------------------------------------------------------------------------------------------------------------------------------------------------------------------------------------------------------------------------GGTAGTTCGATCGTGGAAT------------ t0000168 1925
---------------------------------------------------------------------------------------------------------------------------------------------------------------------------------------------------------------------------------------------------------------------------------------GGTAGTTCGATCGTGGAATT----------- t0000038 9655
---------------------------------------------------------------------------------------------------------------------------------------------------------------------------------------------------------------------------------------------------------------------------------------GGTAGTTCGATCGTGGAATTT---------- t0000007 111616
---------------------------------------------------------------------------------------------------------------------------------------------------------------------------------------------------------------------------------------------------------------------------------------GGTAGTTCGATCGTGGAATTTA--------- t0000011 52469
---------------------------------------------------------------------------------------------------------------------------------------------------------------------------------------------------------------------------------------------------------------------------------------GGTAGTTCGATCGTGGAATTTAT-------- t0000063 5769
---------------------------------------------------------------------------------------------------------------------------------------------------------------------------------------------------------------------------------------------------------------------------------------GGTAGTTCGATCGTGGAATTTATT------- t0000613 648
---------------------------------------------------------------------------------------------------------------------------------------------------------------------------------------------------------------------------------------------------------------------------------------GGTAGTTCGATCGTGGAATTTATTT------ t0002619 219
----------------------------------------------------------------------------------------------------------------------------------------------------------------------------------------------------------------------------------------------------------------------------------------GTAGTTCGATCGTGGAAT------------ t3104147 1
----------------------------------------------------------------------------------------------------------------------------------------------------------------------------------------------------------------------------------------------------------------------------------------GTAGTTCGATCGTGGAATT----------- t0196927 7
----------------------------------------------------------------------------------------------------------------------------------------------------------------------------------------------------------------------------------------------------------------------------------------GTAGTTCGATCGTGGAATTT---------- t0019428 48
----------------------------------------------------------------------------------------------------------------------------------------------------------------------------------------------------------------------------------------------------------------------------------------GTAGTTCGATCGTGGAATTTA--------- t0041618 26
----------------------------------------------------------------------------------------------------------------------------------------------------------------------------------------------------------------------------------------------------------------------------------------GTAGTTCGATCGTGGAATTTAT-------- t0740698 2
----------------------------------------------------------------------------------------------------------------------------------------------------------------------------------------------------------------------------------------------------------------------------------------GTAGTTCGATCGTGGAATTTATT------- t1156251 1
------------------------------------------------------------------------------------------------------------------------------------------------------------------------------------------------------------------------------------------------------------------------------------------AGTTCGATCGTGGAATTT---------- t2955705 1
------------------------------------------------------------------------------------------------------------------------------------------------------------------------------------------------------------------------------------------------------------------------------------------AGTTCGATCGTGGAATTTA--------- t0535070 3
-------------------------------------------------------------------------------------------------------------------------------------------------------------------------------------------------------------------------------------------------------------------------------------------GTTCGATCGTGGAATTTA--------- t0603068 2
-------------------------------------------------------------------------------------------------------------------------------------------------------------------------------------------------------------------------------------------------------------------------------------------GTTCGATCGTGGAATTTAT-------- t1196502 1
-------------------------------------------------------------------------------------------------------------------------------------------------------------------------------------------------------------------------------------------------------------------------------------------GTTCGATCGTGGAATTTATTTC----- t1579826 1
--------------------------------------------------------------------------------------------------------------------------------------------------------------------------------------------------------------------------------------------------------------------------------------------TTCGATCGTGGAATTTATTTCTT--- t2740871 1
//
pas-mir49 
AAAGTGCCTTAATCACTTCATCAGCTGCCTTCTCGGTATCACATAGTGGAGAATAGTGCCAATTTTCAGAAATATTTTCTTCACCAGTGAATGGTCGAACAGCTCCTCTACCCTGCAGGGATTTGAGAAATTGTGCAAACTTCCATGTACACCGCTCGGCCCCAATTACATACACAGGCTTCAGAATCAGCTGTGATGACAAAAGCATCCG pas-mir49 56    precision: 1.0
...((((.((..(((..(((.((((((..((((((((...(((...(((((.....((((((((((((((.........(((((((.....)))).)))...........(((....))).)))))).))))).)))...))))))))..))))...((((...............))))..)))).))))))))))))..)).))))...
************************************************************************************************************************************************************************************TCAGAATCAGCTGTGATGACA********** pas-mir49-3p 56
------------------------------------------------------------------------------------------------------------------------------------------------------------------------------------TCAGAATCAGCTGTGATGACA---------- t0026342 33
------------------------------------------------------------------------------------------------------------------------------------------------------------------------------------TCAGAATCAGCTGTGATGACAA--------- t0045298 21
------------------------------------------------------------------------------------------------------------------------------------------------------------------------------------TCAGAATCAGCTGTGATGACAAA-------- t0832617 2
//
pas-mir50 
ATGTTTTTTATGTTTTCATTTTCTTTTCCTTTTTCATTTTGGATTGATATCAGATATTGAAGGGCGGTGATGAGAATTTGGAGAATGTCATG pas-mir50 6    precision: 1.0
((((((((((.(((((((((.((...((((((.....(((((.......)))))....)))))).)).))))))))).))))))))))....
*************************************************************GGGCGGTGATGAGAATTTGGA********** pas-mir50-3p 6
------------------------------------------------------------AGGGCGGTGATGAGAATTTGG----------- t1304959 1
-------------------------------------------------------------GGGCGGTGATGAGAATTTGGA---------- t0285722 4
-------------------------------------------------------------GGGCGGTGATGAGAATTTGGAGA-------- t3403468 1
//
pas-mir51 
GTTAGTCTCCTATTGGGCCTAGAGGAGAAACATTAGCCCAACCCGTGAACCAGCCCACCTTAAGTCCTGGACCAACCCAGAACCGACCCAAGCCGAGGAACAGTCCAAGACAGACACAGGCCCAACTTTGGTAGGCTTTTTTTGTTTTTCCTACTGGGTAACCCAAGTTATATATTTTGACTGCC pas-mir51 10    precision: 1.0
..(((((.....((((((((((((((((((((..((((..(((.........(((........(((.(((((....((..................))....))))).))).......)))........))).)))).....)))))))))).)))))...)))))............)))))..
**********TATTGGGCCTAGAGGAGAAACAT******************************************************************************************************************************************************** pas-mir51-5p 10
----------TATTGGGCCTAGAGGAGAAACA--------------------------------------------------------------------------------------------------------------------------------------------------------- t1996720 1
----------TATTGGGCCTAGAGGAGAAACAT-------------------------------------------------------------------------------------------------------------------------------------------------------- t0256870 6
------------TTGGGCCTAGAGGAGAAACATT------------------------------------------------------------------------------------------------------------------------------------------------------- t1824330 1
-------------TGGGCCTAGAGGAGAAACATT------------------------------------------------------------------------------------------------------------------------------------------------------- t1991095 1
-------------TGGGCCTAGAGGAGAAACATTA------------------------------------------------------------------------------------------------------------------------------------------------------ t3085660 1
//
pas-mir52 
GTGTATGTTGTGACTTCAGAACGGTGCAAAGAGACGTGGACTGGATTCAGTTTGATGGCGTTTTCGGGGCTCTGGGAGTTCTTTAAGCTGTCTGCTGCTTCTGCTGTGATGCTCTGCTTGGAGACTTGGTATTTCCAGATAGTGGTTTTGATTGCTGGCTTGCTTCCTGATCCAGAAGTCGCATTGGACTCTCTAGCTATCTGTGGGGCAATCCTTGGATGGGTGTTCATGATCTCAGTTGGGTTCAATGCTGCAGTGAGTGTAAGGGTTAGCAATGAGCTCGGTGCCAAGCACCCGAAATCAGCTGCTTTTAGTGTGGTGGTGTCGACGGCAACATC pas-mir52 6    precision: 1.0
((((.(((((((((.(((..(((.((.((((((((((((((((((...(((((((((.((.((((.(((.((.((((((......(((.(((.((((((((((....((((((..(((...)).)..))))))..)))).))))))...))).))).....)))))).))))).)))).))))))))))).)))))((((((..(((....)))..))))))...)))))).)))(((((((.(((..(((((((.(((((.....(.....).....))))).)))..))))...))).))))))))))))).)))..))).))).)))))))))).
**********TGACTTCAGAACGGTGCAAAG******************************************************************************************************************************************************************************************************************************************************************************************************************* pas-mir52-5p 6
--------TGTGACTTCAGAACGGTGCAAAGA------------------------------------------------------------------------------------------------------------------------------------------------------------------------------------------------------------------------------------------------------------------------------------------------------------------ t3788229 1
----------TGACTTCAGAACGGTGCAAAG------------------------------------------------------------------------------------------------------------------------------------------------------------------------------------------------------------------------------------------------------------------------------------------------------------------- t0282895 4
----------TGACTTCAGAACGGTGCAAAGA------------------------------------------------------------------------------------------------------------------------------------------------------------------------------------------------------------------------------------------------------------------------------------------------------------------ t3804530 1
//
pas-mir53 
ACAAGTGGAGTGGAACAAAGAAGATATTAGGAGGCTGAAAATTTTATTAGAATCTCTTGAGAAATCTTCCTCTGGTGCTTGCTCCTCCTTAGCACTCTCAGGTAAGTATTCTATTTCTCAGGCTTTAAATGTCTCGGATTCAAATCCTTTTG pas-mir53 6    precision: 1.0
.((((.(((...(((....((.((((((.((((.(((((((......(((((((((((((((............(((((...........))))))))))))..)).))))))))).)))).)))).))))))))...)))...))).))))
[truncated: 57,769 more chars]
