# Supplementary material for: Transcriptome and Degradome of microRNAs and Their Targets in Response to Drought Stress in the Plants of a Diploid and Its Autotetraploid Paulownia australis
Source: PLoS One. 2016 Jul 7;11(7):e0158750. doi: 10.1371/journal.pone.0158750 (PMC4936700; doi:10.1371/journal.pone.0158750)
Supplement: S5 Table — (XLSX) [file pone.0158750.s005.xlsx]

## Sheet: Targets
Table S5 Identified targets of miRNA involved in P. australis by degradome analysis
miRNA	Target	cleavage							category	Nr-ID	Nr-Score	Nr-Evalue	Nr-annotation	Nt-ID	Nt-Score	Nt-Evalue	Nt-annotation	Swissprot-ID	Swissprot-Score	Swissprot-Evalue	Swissprot-annotation	COG-Protein-or-Domain	COG-Score	COG-Evalue	COG-ID	COG-Function-Description	KO_id	KEGG-Evalue	KEGG-Score	KEGG-Gene	KO_definition	GO-BiologicalProcess	GO-MolecularFunction	GO-CellularComponent
		site
pas-miR156a/b/c	CL7677.Contig5_All	759		csite_count:176	score:1	759	73.7327	9.6355	І	gi|225425402|ref|XP_002271312.1|	378.6	1e-103	PREDICTED: squamosa promoter-binding-like protein 12-like [Vitis vinifera]	gi|387157277|dbj|AB699119.1|	170	2e-39	Torenia fournieri TfSPL6 mRNA for SBP-box protein, complete cds, cultivar: Crown Violet	sp|Q5Z818|SPL12_ORYSJ	250	1e-66	Squamosa promoter-binding-like protein 12 OS=Oryza sativa subsp. japonica GN=SPL12 PE=2 SV=1	--	--	--	--	--	--	--	--	--	--	-	-	-
		760		csite_count:67	score:1	760	28.0687	9.6355	Ⅱ
	CL5229.Contig1_All	988		csite_count:53	score:1	988	22.2036	1.2568	І	gi|225425368|ref|XP_002270226.1|	386	9e-106	PREDICTED: squamosa promoter-binding-like protein 16 [Vitis vinifera] >gi|147820985|emb|CAN63524.1| hypothetical protein VITISV_001644 [Vitis vinifera]	gi|460387123|ref|XM_004239191.1|	149	1e-32	PREDICTED: Solanum lycopersicum squamosa promoter-binding-like protein 16-like, transcript variant 2 (LOC101251286), mRNA	sp|Q6YZE8|SPL16_ORYSJ	211	9e-55	Squamosa promoter-binding-like protein 16 OS=Oryza sativa subsp. japonica GN=SPL16 PE=2 SV=1	--	--	--	--	--	--	--	--	--	--	-	-	-
	CL10367.Contig1_All	808		csite_count:41	score:3	808	17.1764	4.6083	І	gi|225446416|ref|XP_002275728.1|	221.9	1e-56	PREDICTED: squamosa promoter-binding-like protein 4 [Vitis vinifera] >gi|302143318|emb|CBI21879.3| unnamed protein product [Vitis vinifera]	gi|359485184|ref|XM_002275692.2|	182	5e-43	PREDICTED: Vitis vinifera squamosa promoter-binding-like protein 4 (LOC100245363), mRNA	sp|Q9S7A9|SPL4_ARATH	149	2e-36	Squamosa promoter-binding-like protein 4 OS=Arabidopsis thaliana GN=SPL4 PE=1 SV=1	--	--	--	--	--	--	--	--	--	--	-	GO:0003677//DNA binding	GO:0005634//nucleus
pas-miR156d	CL7677.Contig5_All	759		csite_count:167	score:1	759	64.3876	6.1689	І	gi|225425402|ref|XP_002271312.1|	378.6	1e-103	PREDICTED: squamosa promoter-binding-like protein 12-like [Vitis vinifera]	gi|387157277|dbj|AB699119.1|	170	2e-39	Torenia fournieri TfSPL6 mRNA for SBP-box protein, complete cds, cultivar: Crown Violet	sp|Q5Z818|SPL12_ORYSJ	250	1e-66	Squamosa promoter-binding-like protein 12 OS=Oryza sativa subsp. japonica GN=SPL12 PE=2 SV=1	--	--	--	--	--	--	--	--	--	--	-	-	-
		760		csite_count:39	score:1	760	15.0366	6.1689	Ⅱ
	CL5229.Contig1_All	988		csite_count:202	score:2	988	77.8821	2.6989	І	gi|225425368|ref|XP_002270226.1|	386	9e-106	PREDICTED: squamosa promoter-binding-like protein 16 [Vitis vinifera] >gi|147820985|emb|CAN63524.1| hypothetical protein VITISV_001644 [Vitis vinifera]	gi|460387123|ref|XM_004239191.1|	149	1e-32	PREDICTED: Solanum lycopersicum squamosa promoter-binding-like protein 16-like, transcript variant 2 (LOC101251286), mRNA	sp|Q6YZE8|SPL16_ORYSJ	211	9e-55	Squamosa promoter-binding-like protein 16 OS=Oryza sativa subsp. japonica GN=SPL16 PE=2 SV=1	--	--	--	--	--	--	--	--	--	--	-	-	-
		989		csite_count:28	score:2	989	10.7955	2.6989	Ⅱ
	CL10367.Contig1_All	808		csite_count:38	score:4	808	14.6511	4.6267	І	gi|225446416|ref|XP_002275728.1|	221.9	1e-56	PREDICTED: squamosa promoter-binding-like protein 4 [Vitis vinifera] >gi|302143318|emb|CBI21879.3| unnamed protein product [Vitis vinifera]	gi|359485184|ref|XM_002275692.2|	182	5e-43	PREDICTED: Vitis vinifera squamosa promoter-binding-like protein 4 (LOC100245363), mRNA	sp|Q9S7A9|SPL4_ARATH	149	2e-36	Squamosa promoter-binding-like protein 4 OS=Arabidopsis thaliana GN=SPL4 PE=1 SV=1	--	--	--	--	--	--	--	--	--	--	-	GO:0003677//DNA binding	GO:0005634//nucleus
pas-miR157	CL7677.Contig5_All	759		csite_count:167	score:1	759	64.3876	6.1689	І	gi|225425402|ref|XP_002271312.1|	378.6	1e-103	PREDICTED: squamosa promoter-binding-like protein 12-like [Vitis vinifera]	gi|387157277|dbj|AB699119.1|	170	2e-39	Torenia fournieri TfSPL6 mRNA for SBP-box protein, complete cds, cultivar: Crown Violet	sp|Q5Z818|SPL12_ORYSJ	250	1e-66	Squamosa promoter-binding-like protein 12 OS=Oryza sativa subsp. japonica GN=SPL12 PE=2 SV=1	--	--	--	--	--	--	--	--	--	--	-	-	-
		760		csite_count:39	score:1	760	15.0366	6.1689	Ⅱ
	CL5229.Contig1_All	988		csite_count:202	score:2	988	77.8821	2.6989	І	gi|225425368|ref|XP_002270226.1|	386	9e-106	PREDICTED: squamosa promoter-binding-like protein 16 [Vitis vinifera] >gi|147820985|emb|CAN63524.1| hypothetical protein VITISV_001644 [Vitis vinifera]	gi|460387123|ref|XM_004239191.1|	149	1e-32	PREDICTED: Solanum lycopersicum squamosa promoter-binding-like protein 16-like, transcript variant 2 (LOC101251286), mRNA	sp|Q6YZE8|SPL16_ORYSJ	211	9e-55	Squamosa promoter-binding-like protein 16 OS=Oryza sativa subsp. japonica GN=SPL16 PE=2 SV=1	--	--	--	--	--	--	--	--	--	--	-	-	-
		989		csite_count:28	score:2	989	10.7955	2.6989	Ⅱ
pas-miR159	CL3799.Contig2_All	1272		csite_count:627	score:2.5	1272	321.529	5.128	І	gi|462415424|gb|EMJ20161.1|	503.8	3e-141	hypothetical protein PRUPE_ppa003628mg [Prunus persica]	gi|359494936|ref|XM_002275810.2|	182	8e-43	PREDICTED: Vitis vinifera transcription factor GAMYB-like (LOC100248959), mRNA	sp|Q0JIC2|GAM1_ORYSJ	339	2e-93	Transcription factor GAMYB OS=Oryza sativa subsp. japonica GN=GAM1 PE=2 SV=1	ECU11g1690	54.63	108	49	1	K09422	2e-136	484	rcu:RCOM_0622120	myb proto-oncogene protein, plant	GO:0006351//transcription, DNA-dependent;GO:0044763;GO:0007275//multicellular organismal development;GO:0010033//response to organic substance;GO:0048522//positive regulation of cellular process;GO:0006351//transcription, DNA-dependent;GO:0044763;GO:0007275//multicellular organismal development;GO:0010033//response to organic substance;GO:0048522//positive regulation of cellular process;GO:000635…	GO:0005488//binding;GO:0005488//binding;GO:0005488//binding;GO:0005488//binding	-
		1271		csite_count:57	score:2.5	1271	29.2299	5.128	Ⅱ
	CL14000.Contig1_All	254		csite_count:67	score:1.5	254	34.3579	3.0768	І	gi|350538853|ref|NP_001234362.1|	232.6	6e-60	GAMYB-like2 [Solanum lycopersicum] >gi|121281634|gb|ABM53274.1| GAMYB-like2 [Solanum lycopersicum]	gi|350538852|ref|NM_001247433.1|	105	8e-20	Solanum lycopersicum GAMYB-like2 (LOC100037512), mRNA >gi|121281633|gb|EF175475.1| Solanum lycopersicum GAMYB-like2 mRNA, complete cds	sp|Q0JIC2|GAM1_ORYSJ	88.2	6e-18	Transcription factor GAMYB OS=Oryza sativa subsp. japonica GN=GAM1 PE=2 SV=1	--	--	--	--	--	K09422	6e-46	156	vvi:100246221	myb proto-oncogene protein, plant	GO:0009987//cellular process;GO:0050789//regulation of biological process;GO:0009987//cellular process;GO:0050789//regulation of biological process	-	-
	CL13716.Contig3_All	995		csite_count:54	score:2.5	995	21.3836	1.584	І	gi|350538853|ref|NP_001234362.1|	620.2	3e-176	GAMYB-like2 [Solanum lycopersicum] >gi|121281634|gb|ABM53274.1| GAMYB-like2 [Solanum lycopersicum]	gi|225315993|dbj|AK321947.1|	291	1e-75	Solanum lycopersicum cDNA, clone: LEFL1031CB04, HTC in leaf	sp|A2WW87|GAM1_ORYSI	336	3e-92	Transcription factor GAMYB OS=Oryza sativa subsp. indica GN=GAM1 PE=2 SV=1	ECU11g1690	48.39	124	64	2	K09422	4e-138	489	vvi:100248959	myb proto-oncogene protein, plant	GO:0009987//cellular process;GO:0050789//regulation of biological process;GO:0009987//cellular process;GO:0050789//regulation of biological process;GO:0009987//cellular process;GO:0050789//regulation of biological process	GO:0005488//binding;GO:0005488//binding;GO:0005488//binding	-
pas-miR160	CL4183.Contig3_All	800		csite_count:157	score:0.5	800	60.5321	2.6989	І	gi|460402311|ref|XP_004246657.1|	820.8	0	PREDICTED: auxin response factor 18-like [Solanum lycopersicum]	gi|460402310|ref|XM_004246609.1|	474	1e-130	PREDICTED: Solanum lycopersicum auxin response factor 18-like (LOC101246373), mRNA	sp|Q653H7|ARFR_ORYSJ	564	7e-161	Auxin response factor 18 OS=Oryza sativa subsp. japonica GN=ARF18 PE=2 SV=1	--	--	--	--	--	K14486	4e-33	141	zma:100285977	auxin response factor	GO:0006355//regulation of transcription, DNA-dependent;GO:0007275//multicellular organismal development;GO:0009734//auxin mediated signaling pathway	GO:0003677//DNA binding;GO:0046983//protein dimerization activity	GO:0005634//nucleus
	CL4183.Contig1_All	800		csite_count:157	score:0.5	800	60.5321	2.6989	І	gi|460402311|ref|XP_004246657.1|	803.9	0	PREDICTED: auxin response factor 18-like [Solanum lycopersicum]	gi|460402310|ref|XM_004246609.1|	474	1e-130	PREDICTED: Solanum lycopersicum auxin response factor 18-like (LOC101246373), mRNA	sp|Q653H7|ARFR_ORYSJ	547	9e-156	Auxin response factor 18 OS=Oryza sativa subsp. japonica GN=ARF18 PE=2 SV=1	--	--	--	--	--	K14486	5e-31	134	ath:AT1G59750	auxin response factor	GO:0044763;GO:0009733//response to auxin stimulus;GO:0050794//regulation of cellular process;GO:0006351//transcription, DNA-dependent;GO:0007275//multicellular organismal development	GO:0005488//binding	-
	CL4183.Contig8_All	2074		csite_count:584	score:1	2074	225.164	3.47	І	gi|225435334|ref|XP_002282437.1|	1038.5	0	PREDICTED: auxin response factor 18-like [Vitis vinifera]	gi|225435333|ref|XM_002282401.1|	402	1e-109	PREDICTED: Vitis vinifera auxin response factor 18-like (LOC100256989), mRNA	sp|Q9AV47|ARFV_ORYSJ	817	0	Auxin response factor 22 OS=Oryza sativa subsp. japonica GN=ARF22 PE=2 SV=1	--	--	--	--	--	K14486	3e-78	291	pop:POPTR_589324	auxin response factor	GO:0048438//floral whorl development;GO:0009734//auxin mediated signaling pathway;GO:0006355//regulation of transcription, DNA-dependent;GO:1901700;GO:0048437//floral organ development	GO:0046983//protein dimerization activity;GO:0003677//DNA binding	GO:0005634//nucleus
	CL4183.Contig4_All	1682		csite_count:157	score:0.5	1682	60.5321	2.6989	І	gi|460402311|ref|XP_004246657.1|	1167.5	0	PREDICTED: auxin response factor 18-like [Solanum lycopersicum]	gi|460402310|ref|XM_004246609.1|	704	0	PREDICTED: Solanum lycopersicum auxin response factor 18-like (LOC101246373), mRNA	sp|Q653H7|ARFR_ORYSJ	840	0	Auxin response factor 18 OS=Oryza sativa subsp. japonica GN=ARF18 PE=2 SV=1	--	--	--	--	--	K14486	3e-74	278	pop:POPTR_589324	auxin response factor	GO:0006355//regulation of transcription, DNA-dependent;GO:0051301//cell division;GO:0048829//root cap development;GO:0009734//auxin mediated signaling pathway;GO:0007389//pattern specification process	GO:0003677//DNA binding;GO:0046983//protein dimerization activity	GO:0005634//nucleus
	CL4183.Contig2_All	1761		csite_count:157	score:0.5	1761	60.5321	2.6989	І	gi|460402311|ref|XP_004246657.1|	1147.9	0	PREDICTED: auxin response factor 18-like [Solanum lycopersicum]	gi|460402310|ref|XM_004246609.1|	428	1e-116	PREDICTED: Solanum lycopersicum auxin response factor 18-like (LOC101246373), mRNA	sp|Q653H7|ARFR_ORYSJ	857	0	Auxin response factor 18 OS=Oryza sativa subsp. japonica GN=ARF18 PE=2 SV=1	--	--	--	--	--	K14486	2e-76	286	ath:AT1G59750	auxin response factor	GO:0006355//regulation of transcription, DNA-dependent;GO:0051301//cell division;GO:0048829//root cap development;GO:0009734//auxin mediated signaling pathway;GO:0007389//pattern specification process	GO:0003677//DNA binding;GO:0046983//protein dimerization activity	GO:0005634//nucleus
	Unigene14390_All	547		csite_count:350	score:1	547	134.944	1.1567	І	gi|147834267|emb|CAN63853.1|	347.1	3e-94	hypothetical protein VITISV_024151 [Vitis vinifera]	gi|469469379|gb|KC344278.1|	198	9e-48	Camellia sinensis cultivar Longjing 43 auxin response factor 10 mRNA, complete cds	sp|Q653H7|ARFR_ORYSJ	256	1e-68	Auxin response factor 18 OS=Oryza sativa subsp. japonica GN=ARF18 PE=2 SV=1	--	--	--	--	--	K14486	4e-08	57.4	bdi:100842263	auxin response factor	GO:0044763;GO:0009733//response to auxin stimulus;GO:0050794//regulation of cellular process;GO:0006351//transcription, DNA-dependent;GO:0007275//multicellular organismal development	GO:0005488//binding	-
	CL4183.Contig10_All	1166		csite_count:350	score:1	1166	134.944	1.1567	І	gi|469469380|gb|AGH32871.1|	825.5	0	auxin response factor 10 [Camellia sinensis]	gi|469469379|gb|KC344278.1|	303	3e-79	Camellia sinensis cultivar Longjing 43 auxin response factor 10 mRNA, complete cds	sp|Q653H7|ARFR_ORYSJ	657	0	Auxin response factor 18 OS=Oryza sativa subsp. japonica GN=ARF18 PE=2 SV=1	--	--	--	--	--	K14486	3e-61	234	pop:POPTR_589324	auxin response factor	GO:0044763;GO:0009733//response to auxin stimulus;GO:0050794//regulation of cellular process;GO:0006351//transcription, DNA-dependent;GO:0007275//multicellular organismal development	GO:0005488//binding	-
pas-miR166a/b	CL13786.Contig1_All	1461		csite_count:26	score:4	1461	10.0244	5.3978	І	gi|460411344|ref|XP_004251072.1|	704.9	0	PREDICTED: uncharacterized protein RP120-like [Solanum lycopersicum]	gi|460411343|ref|XM_004251024.1|	218	2e-53	PREDICTED: Solanum lycopersicum uncharacterized LOC101264487 (LOC101264487), mRNA	--	--	--	--	CC2849	33.46	272	180	4	--	--	--	--	--	GO:0000266//mitochondrial fission;GO:0000266//mitochondrial fission	-	GO:0005741//mitochondrial outer membrane;GO:0005634//nucleus;GO:0005741//mitochondrial outer membrane;GO:0005634//nucleus
pas-miR167a/b/c/d/e	CL14123.Contig14_All	3417		csite_count:1293	score:4	3417	498.522	10.41	І	gi|225443952|ref|XP_002279808.1|	1380.9	0	PREDICTED: auxin response factor 6-like [Vitis vinifera]	gi|225443951|ref|XM_002279772.1|	837	0	PREDICTED: Vitis vinifera auxin response factor 6-like (LOC100242923), mRNA	sp|Q9ZTX8|ARFF_ARATH	1212	0	Auxin response factor 6 OS=Arabidopsis thaliana GN=ARF6 PE=1 SV=2	--	--	--	--	--	K14486	0	639	gmx:100813003	auxin response factor	GO:0048519//negative regulation of biological process;GO:0006355//regulation of transcription, DNA-dependent;GO:0010014//meristem initiation;GO:0009909//regulation of flower development;GO:0009887//organ morphogenesis;GO:0010051//xylem and phloem pattern formation;GO:0010073//meristem maintenance;GO:0048481//ovule development;GO:0048439//flower morphogenesis;GO:0009855//determination of bilateral…	GO:0003677//DNA binding;GO:0046983//protein dimerization activity;GO:0003700//sequence-specific DNA binding transcription factor activity;GO:0003677//DNA binding;GO:0046983//protein dimerization activity;GO:0003700//sequence-specific DNA binding transcription factor activity	GO:0005634//nucleus;GO:0005634//nucleus
		3416		csite_count:192	score:4	3416	74.0265	10.41	Ⅱ
	CL14123.Contig11_All	3492		csite_count:1293	score:4	3492	498.522	10.41	І	gi|225443952|ref|XP_002279808.1|	1367.1	0	PREDICTED: auxin response factor 6-like [Vitis vinifera]	gi|225443951|ref|XM_002279772.1|	579	1e-162	PREDICTED: Vitis vinifera auxin response factor 6-like (LOC100242923), mRNA	sp|Q9ZTX8|ARFF_ARATH	1198	0	Auxin response factor 6 OS=Arabidopsis thaliana GN=ARF6 PE=1 SV=2	--	--	--	--	--	K14486	1e-178	625	gmx:100813003	auxin response factor	GO:0048519//negative regulation of biological process;GO:0006355//regulation of transcription, DNA-dependent;GO:0010014//meristem initiation;GO:0009909//regulation of flower development;GO:0009887//organ morphogenesis;GO:0010051//xylem and phloem pattern formation;GO:0010073//meristem maintenance;GO:0048481//ovule development;GO:0048439//flower morphogenesis;GO:0009855//determination of bilateral…	GO:0003677//DNA binding;GO:0046983//protein dimerization activity;GO:0003700//sequence-specific DNA binding transcription factor activity;GO:0003677//DNA binding;GO:0046983//protein dimerization activity;GO:0003700//sequence-specific DNA binding transcription factor activity	GO:0005634//nucleus;GO:0005634//nucleus
		3491		csite_count:192	score:4	3491	74.0265	10.41	Ⅱ
	CL14123.Contig12_All	3204		csite_count:1293	score:4	3204	498.522	7.7111	І	gi|225443952|ref|XP_002279808.1|	1377.5	0	PREDICTED: auxin response factor 6-like [Vitis vinifera]	gi|225443951|ref|XM_002279772.1|	813	0	PREDICTED: Vitis vinifera auxin response factor 6-like (LOC100242923), mRNA	sp|Q9ZTX8|ARFF_ARATH	1203	0	Auxin response factor 6 OS=Arabidopsis thaliana GN=ARF6 PE=1 SV=2	--	--	--	--	--	K14486	0	635	gmx:100790289	auxin response factor	GO:0006355//regulation of transcription, DNA-dependent;GO:0009908//flower development;GO:0009734//auxin mediated signaling pathway;GO:0006355//regulation of transcription, DNA-dependent;GO:0009908//flower development;GO:0009734//auxin mediated signaling pathway	GO:0003677//DNA binding;GO:0046983//protein dimerization activity;GO:0003677//DNA binding;GO:0046983//protein dimerization activity	GO:0005634//nucleus;GO:0005634//nucleus
		3203		csite_count:192	score:4	3203	74.0265	7.7111	Ⅱ
	CL14123.Contig10_All	3633		csite_count:1293	score:4	3633	498.522	7.7111	І	gi|225443952|ref|XP_002279808.1|	1380.9	0	PREDICTED: auxin response factor 6-like [Vitis vinifera]	gi|225443951|ref|XM_002279772.1|	837	0	PREDICTED: Vitis vinifera auxin response factor 6-like (LOC100242923), mRNA	sp|Q9ZTX8|ARFF_ARATH	1212	0	Auxin response factor 6 OS=Arabidopsis thaliana GN=ARF6 PE=1 SV=2	--	--	--	--	--	K14486	0	639	gmx:100813003	auxin response factor	GO:0048519//negative regulation of biological process;GO:0006355//regulation of transcription, DNA-dependent;GO:0010014//meristem initiation;GO:0009909//regulation of flower development;GO:0009887//organ morphogenesis;GO:0010051//xylem and phloem pattern formation;GO:0010073//meristem maintenance;GO:0048481//ovule development;GO:0048439//flower morphogenesis;GO:0009855//determination of bilateral…	GO:0003677//DNA binding;GO:0046983//protein dimerization activity;GO:0003700//sequence-specific DNA binding transcription factor activity;GO:0003677//DNA binding;GO:0046983//protein dimerization activity;GO:0003700//sequence-specific DNA binding transcription factor activity	GO:0005634//nucleus;GO:0005634//nucleus
		3632		csite_count:192	score:4	3632	74.0265	7.7111	Ⅱ
	Unigene31517_All	4034		csite_count:1293	score:4	4034	498.522	11.9522	І	gi|225443952|ref|XP_002279808.1|	641.3	0	PREDICTED: auxin response factor 6-like [Vitis vinifera]	gi|225443951|ref|XM_002279772.1|	720	0	PREDICTED: Vitis vinifera auxin response factor 6-like (LOC100242923), mRNA	sp|Q9ZTX8|ARFF_ARATH	616	4e-176	Auxin response factor 6 OS=Arabidopsis thaliana GN=ARF6 PE=1 SV=2	--	--	--	--	--	K14486	4e-144	511	pop:POPTR_589324	auxin response factor	GO:0006355//regulation of transcription, DNA-dependent;GO:0044699;GO:0009733//response to auxin stimulus;GO:0006355//regulation of transcription, DNA-dependent;GO:0044699;GO:0009733//response to auxin stimulus	GO:0003677//DNA binding;GO:0003677//DNA binding	GO:0005634//nucleus;GO:0005634//nucleus
		4033		csite_count:192	score:4	4033	74.0265	11.9522	Ⅱ
	Unigene13208_All	247		csite_count:1293	score:4	247	498.522	7.7111	І	gi|449518891|ref|XP_004166469.1|	229.9	2e-59	PREDICTED: auxin response factor 6-like [Cucumis sativus]	gi|302371225|gb|HM055366.1|	276	3e-71	Salvia miltiorrhiza auxin response factor 6-like mRNA, partial sequence	sp|Q9ZTX8|ARFF_ARATH	211	3e-55	Auxin response factor 6 OS=Arabidopsis thaliana GN=ARF6 PE=1 SV=2	--	--	--	--	--	K14486	3e-30	129	sbi:SORBI_06g031900	auxin response factor	GO:0048519//negative regulation of biological process;GO:0006355//regulation of transcription, DNA-dependent;GO:0010014//meristem initiation;GO:0009909//regulation of flower development;GO:0009887//organ morphogenesis;GO:0010051//xylem and phloem pattern formation;GO:0010073//meristem maintenance;GO:0048481//ovule development;GO:0048439//flower morphogenesis;GO:0009855//determination of bilateral…	GO:0003677//DNA binding;GO:0046983//protein dimerization activity;GO:0003700//sequence-specific DNA binding transcription factor activity;GO:0003677//DNA binding;GO:0046983//protein dimerization activity;GO:0003700//sequence-specific DNA binding transcription factor activity	GO:0005634//nucleus;GO:0005634//nucleus
		246		csite_count:192	score:4	246	74.0265	7.7111	Ⅱ
	CL14123.Contig9_All	3022		csite_count:1293	score:4	3022	498.522	7.7111	І	gi|225443952|ref|XP_002279808.1|	1374.4	0	PREDICTED: auxin response factor 6-like [Vitis vinifera]	gi|225443951|ref|XM_002279772.1|	813	0	PREDICTED: Vitis vinifera auxin response factor 6-like (LOC100242923), mRNA	sp|Q9ZTX8|ARFF_ARATH	1204	0	Auxin response factor 6 OS=Arabidopsis thaliana GN=ARF6 PE=1 SV=2	--	--	--	--	--	K14486	0	635	gmx:100790289	auxin response factor	GO:0006355//regulation of transcription, DNA-dependent;GO:0009908//flower development;GO:0009734//auxin mediated signaling pathway;GO:0006355//regulation of transcription, DNA-dependent;GO:0009908//flower development;GO:0009734//auxin mediated signaling pathway	GO:0003677//DNA binding;GO:0046983//protein dimerization activity;GO:0003677//DNA binding;GO:0046983//protein dimerization activity	GO:0005634//nucleus;GO:0005634//nucleus
		3021		csite_count:192	score:4	3021	74.0265	7.7111	Ⅱ
	Unigene5553_All	20		csite_count:1293	score:4	20	498.522	6.5544	І	gi|449518891|ref|XP_004166469.1|	63.5	1e-09	PREDICTED: auxin response factor 6-like [Cucumis sativus]	gi|356555493|ref|XM_003546018.1|	115	3e-23	PREDICTED: Glycine max auxin response factor 6-like (LOC100796447), mRNA	sp|Q9ZTX8|ARFF_ARATH	62.4	6e-11	Auxin response factor 6 OS=Arabidopsis thaliana GN=ARF6 PE=1 SV=2	--	--	--	--	--	K14486	2e-06	48.5	rcu:RCOM_1597120	auxin response factor	-	-	-
		19		csite_count:192	score:4	19	74.0265	6.5544	Ⅱ
	CL14123.Contig7_All	3149		csite_count:1293	score:4	3149	498.522	7.7111	І	gi|225443952|ref|XP_002279808.1|	1380.9	0	PREDICTED: auxin response factor 6-like [Vitis vinifera]	gi|225443951|ref|XM_002279772.1|	837	0	PREDICTED: Vitis vinifera auxin response factor 6-like (LOC100242923), mRNA	sp|Q9ZTX8|ARFF_ARATH	1212	0	Auxin response factor 6 OS=Arabidopsis thaliana GN=ARF6 PE=1 SV=2	--	--	--	--	--	K14486	0	639	gmx:100813003	auxin response factor	GO:0048519//negative regulation of biological process;GO:0006355//regulation of transcription, DNA-dependent;GO:0010014//meristem initiation;GO:0009909//regulation of flower development;GO:0009887//organ morphogenesis;GO:0010051//xylem and phloem pattern formation;GO:0010073//meristem maintenance;GO:0048481//ovule development;GO:0048439//flower morphogenesis;GO:0009855//determination of bilateral…	GO:0003677//DNA binding;GO:0046983//protein dimerization activity;GO:0003700//sequence-specific DNA binding transcription factor activity;GO:0003677//DNA binding;GO:0046983//protein dimerization activity;GO:0003700//sequence-specific DNA binding transcription factor activity	GO:0005634//nucleus;GO:0005634//nucleus
		3148		csite_count:192	score:4	3148	74.0265	7.7111	Ⅱ
	Unigene31522_All	3402		csite_count:1293	score:4	3402	498.522	7.7111	І	gi|225443952|ref|XP_002279808.1|	1378.6	0	PREDICTED: auxin response factor 6-like [Vitis vinifera]	gi|225443951|ref|XM_002279772.1|	837	0	PREDICTED: Vitis vinifera auxin response factor 6-like (LOC100242923), mRNA	sp|Q9ZTX8|ARFF_ARATH	1204	0	Auxin response factor 6 OS=Arabidopsis thaliana GN=ARF6 PE=1 SV=2	--	--	--	--	--	K14486	0	636	gmx:100790289	auxin response factor	GO:0006355//regulation of transcription, DNA-dependent;GO:0009908//flower development;GO:0009734//auxin mediated signaling pathway;GO:0006355//regulation of transcription, DNA-dependent;GO:0009908//flower development;GO:0009734//auxin mediated signaling pathway	GO:0003677//DNA binding;GO:0046983//protein dimerization activity;GO:0003677//DNA binding;GO:0046983//protein dimerization activity	GO:0005634//nucleus;GO:0005634//nucleus
		3401		csite_count:192	score:4	3401	74.0265	7.7111	Ⅱ
pas-miR171a/b	CL3885.Contig1_All	1448		csite_count:483	score:0.5	1448	186.223	4.6267	І	gi|460370638|ref|XP_004231158.1|	935.2	0	PREDICTED: uncharacterized protein LOC101253139 [Solanum lycopersicum]	gi|225321334|dbj|AK319213.1|	617	1e-173	Solanum lycopersicum cDNA, clone: LEFL1011BA01, HTC in leaf	sp|O81316|SCL6_ARATH	427	1e-119	Scarecrow-like protein 6 OS=Arabidopsis thaliana GN=SCL6 PE=1 SV=1	--	--	--	--	--	K14494	2e-36	152	rcu:RCOM_0826140	DELLA protein	-	-	-
		1451		csite_count:173	score:0.5	1451	66.701	4.6267	І
pas-miR2118	CL7778.Contig3_All	408		csite_count:57	score:3.5	408	29.2299	1.0256	І	gi|460405421|ref|XP_004248174.1|	610.5	5e-173	PREDICTED: putative late blight resistance protein homolog R1B-12-like [Solanum lycopersicum]	gi|149929303|gb|EF641124.1|	63.9	1e-06	Ipomoea batatas clone 16-01 NBS-LRR type disease resistance protein gene, partial cds	sp|Q8W1E0|R1A_SOLDE	363	3e-100	Late blight resistance protein R1-A OS=Solanum demissum GN=R1A PE=3 SV=1	--	--	--	--	--	K13457	9e-66	250	vvi:100252764	disease resistance protein RPM1	-	-	-
	CL7778.Contig2_All	309		csite_count:57	score:3.5	309	29.2299	1.0256	І	gi|460405421|ref|XP_004248174.1|	615.5	1e-174	PREDICTED: putative late blight resistance protein homolog R1B-12-like [Solanum lycopersicum]	gi|149929303|gb|EF641124.1|	63.9	9e-07	Ipomoea batatas clone 16-01 NBS-LRR type disease resistance protein gene, partial cds	sp|Q8W1E0|R1A_SOLDE	361	1e-99	Late blight resistance protein R1-A OS=Solanum demissum GN=R1A PE=3 SV=1	--	--	--	--	--	K13457	3e-65	248	vvi:100252764	disease resistance protein RPM1	-	-	-
	CL7778.Contig1_All	514		csite_count:57	score:3.5	514	29.2299	6.6665	І	gi|460406031|ref|XP_004248477.1|	112.5	9e-24	PREDICTED: putative disease resistance protein At1g50180-like [Solanum lycopersicum]	gi|460406028|ref|XM_004248428.1|	60	4e-06	PREDICTED: Solanum lycopersicum putative late blight resistance protein homolog R1B-12-like (LOC101260277), mRNA	sp|Q8W1E0|R1A_SOLDE	71.6	6e-13	Late blight resistance protein R1-A OS=Solanum demissum GN=R1A PE=3 SV=1	--	--	--	--	--	K13457	9e-10	62.4	rcu:RCOM_0742270	disease resistance protein RPM1	-	-	-
	CL443.Contig2_All	550		csite_count:60	score:4	550	30.7683	4.6152	І	gi|460413318|ref|XP_004252037.1|	570.5	5e-161	PREDICTED: putative late blight resistance protein homolog R1B-16-like [Solanum lycopersicum]	gi|352090409|gb|JF708098.1|	236	1e-58	Sesamum indicum isolate SIRGA22 NBS-LRR class disease resistance protein gene, partial cds	sp|Q8W1E0|R1A_SOLDE	359	5e-99	Late blight resistance protein R1-A OS=Solanum demissum GN=R1A PE=3 SV=1	--	--	--	--	--	K13457	1e-82	306	vvi:100252764	disease resistance protein RPM1	-	-	-
pas-miR396	CL2737.Contig2_All	621		csite_count:316	score:2.5	621	162.046	8.2049	І	gi|356572333|ref|XP_003554323.1|	498	1e-139	PREDICTED: hypersensitive-induced response protein 1-like [Glycine max]	gi|356572332|ref|XM_003554275.1|	488	1e-135	PREDICTED: Glycine max hypersensitive-induced response protein 1-like (LOC100779369), mRNA	sp|Q9FM19|HIR1_ARATH	478	3e-135	Hypersensitive-induced response protein 1 OS=Arabidopsis thaliana GN=HIR1 PE=1 SV=1	SP2156	46.49	271	143	4	--	--	--	--	--	-	-	GO:0005773//vacuole;GO:0009507//chloroplast;GO:0005886//plasma membrane
	CL7528.Contig1_All	727		csite_count:46	score:3.5	727	23.589	5.128	І	gi|460386492|ref|XP_004238932.1|	575.9	3e-163	PREDICTED: monoglyceride lipase-like [Solanum lycopersicum]	gi|460386491|ref|XM_004238884.1|	466	1e-128	PREDICTED: Solanum lycopersicum monoglyceride lipase-like (LOC101255589), mRNA	--	--	--	--	YKL094w	25.42	295	208	8	--	--	--	--	--	-	GO:0047372//acylglycerol lipase activity	-
	Unigene50903_All	137		csite_count:23	score:2.5	137	11.7945	6.1537	І	--	--	--	--	gi|387763116|ref|NR_048896.1|	63.9	7e-08	Glycine max microRNA MIR396i (MIR396I), microRNA	--	--	--	--	--	--	--	--	--	--	--	--	--	--	-	-	-
	CL13990.Contig1_All	2941		csite_count:26	score:2.5	2941	13.3329	1.5384	І	gi|255558846|ref|XP_002520446.1|	1332.8	0	ceramidase, putative [Ricinus communis] >gi|223540288|gb|EEF41859.1| ceramidase, putative [Ricinus communis]	gi|460376610|ref|XM_004234043.1|	486	1e-133	PREDICTED: Solanum lycopersicum neutral ceramidase-like, transcript variant 2 (LOC101251446), mRNA	sp|Q304B9|NCASE_ARATH	1160	0	Neutral ceramidase OS=Arabidopsis thaliana GN=At2g38010 PE=2 SV=1	--	--	--	--	--	K12349	0	1332	rcu:RCOM_0731110	neutral ceramidase [EC:3.5.1.23]	-	GO:0017040//ceramidase activity	GO:0005576//extracellular region;GO:0005774//vacuolar membrane
	CL7528.Contig2_All	89		csite_count:46	score:3.5	89	23.589	5.128	І	gi|460386492|ref|XP_004238932.1|	179.5	1e-44	PREDICTED: monoglyceride lipase-like [Solanum lycopersicum]	gi|460386491|ref|XM_004238884.1|	167	1e-38	PREDICTED: Solanum lycopersicum monoglyceride lipase-like (LOC101255589), mRNA	--	--	--	--	YKL094w	35.71	84	54	1	--	--	--	--	--	-	GO:0047372//acylglycerol lipase activity	-
	CL2737.Contig5_All	291		csite_count:316	score:2.5	291	162.046	8.2049	І	gi|48716660|dbj|BAD23328.1|	317.8	1e-85	putative hypersensitive-induced response protein [Oryza sativa Japonica Group]	gi|356572332|ref|XM_003554275.1|	319	3e-84	PREDICTED: Glycine max hypersensitive-induced response protein 1-like (LOC100779369), mRNA	sp|Q9FM19|HIR1_ARATH	308	4e-84	Hypersensitive-induced response protein 1 OS=Arabidopsis thaliana GN=HIR1 PE=1 SV=1	SP2156	48.28	174	90	1	--	--	--	--	--	-	-	GO:0005773//vacuole;GO:0009507//chloroplast;GO:0005886//plasma membrane
	CL2737.Contig6_All	224		csite_count:316	score:2.5	224	162.046	8.2049	І	gi|48716660|dbj|BAD23328.1|	271.6	1e-71	putative hypersensitive-induced response protein [Oryza sativa Japonica Group]	gi|377551757|gb|JQ388714.1|	293	2e-76	Corylus avellana clone CA703-72F19, complete sequence	sp|Q9FM19|HIR1_ARATH	262	2e-70	Hypersensitive-induced response protein 1 OS=Arabidopsis thaliana GN=HIR1 PE=1 SV=1	SP2156	48.95	143	73	1	--	--	--	--	--	GO:0006468//protein phosphorylation;GO:0010075//regulation of meristem growth;GO:0019344//cysteine biosynthetic process	GO:0004674//protein serine/threonine kinase activity;GO:0043424//protein histidine kinase binding;GO:0005524//ATP binding	GO:0005829//cytosol;GO:0009506//plasmodesma;GO:0005774//vacuolar membrane;GO:0009507//chloroplast;GO:0005794//Golgi apparatus;GO:0005634//nucleus;GO:0005886//plasma membrane
pas-miR403a/b	CL4625.Contig3_All	3516		csite_count:29016	score:1	3516	11187.3	21.9766	І	gi|409032145|gb|AFV08637.1|	295	0	AGO2A2 [Solanum lycopersicum]	gi|470118739|ref|XM_004295432.1|	165	4e-37	PREDICTED: Fragaria vesca subsp. vesca protein argonaute 2-like (LOC101297919), mRNA	sp|Q9SHF3|AGO2_ARATH	696	0	Protein argonaute 2 OS=Arabidopsis thaliana GN=AGO2 PE=1 SV=1	--	--	--	--	--	K11596	1e-140	326	ath:AT1G48410	argonaute	GO:0051607//defense response to virus;GO:0042742//defense response to bacterium	GO:0035197//siRNA binding;GO:0005515//protein binding	-
	CL4625.Contig1_All	1751		csite_count:29016	score:1	1751	11187.3	21.9766	І	gi|255559055|ref|XP_002520550.1|	300.8	0	eukaryotic translation initiation factor 2c, putative [Ricinus communis] >gi|223540264|gb|EEF41836.1| eukaryotic translation initiation factor 2c, putative [Ricinus communis]	gi|470118739|ref|XM_004295432.1|	165	2e-37	PREDICTED: Fragaria vesca subsp. vesca protein argonaute 2-like (LOC101297919), mRNA	sp|Q9SHF3|AGO2_ARATH	280	6e-147	Protein argonaute 2 OS=Arabidopsis thaliana GN=AGO2 PE=1 SV=1	--	--	--	--	--	K11596	1e-84	192	ath:AT5G43810	argonaute	-	GO:0003676//nucleic acid binding	-
	CL10453.Contig6_All	3260		csite_count:148	score:1.5	3260	57.0621	6.5544	І	gi|409032145|gb|AFV08637.1|	441.4	0	AGO2A2 [Solanum lycopersicum]	gi|460374828|ref|XM_004233163.1|	107	8e-20	PREDICTED: Solanum lycopersicum protein argonaute 2-like (LOC101249141), mRNA	sp|Q9SHF3|AGO2_ARATH	460	0	Protein argonaute 2 OS=Arabidopsis thaliana GN=AGO2 PE=1 SV=1	--	--	--	--	--	K11596	2e-133	300	rcu:RCOM_0605410	argonaute	GO:0051607//defense response to virus;GO:0042742//defense response to bacterium	GO:0035197//siRNA binding;GO:0005515//protein binding	-
pas-miR482	CL7778.Contig3_All	408		csite_count:57	score:3	408	29.2299	1.0256	І	gi|460405421|ref|XP_004248174.1|	610.5	5e-173	PREDICTED: putative late blight resistance protein homolog R1B-12-like [Solanum lycopersicum]	gi|149929303|gb|EF641124.1|	63.9	1e-06	Ipomoea batatas clone 16-01 NBS-LRR type disease resistance protein gene, partial cds	sp|Q8W1E0|R1A_SOLDE	363	3e-100	Late blight resistance protein R1-A OS=Solanum demissum GN=R1A PE=3 SV=1	--	--	--	--	--	K13457	9e-66	250	vvi:100252764	disease resistance protein RPM1	-	-	-
	CL13947.Contig1_All	241		csite_count:57	score:3.5	241	29.2299	1.5384	І	gi|359487194|ref|XP_002269779.2|	380.6	3e-104	PREDICTED: putative disease resistance protein RGA3-like [Vitis vinifera]	gi|319893932|gb|HM800492.1|	75.8	1e-10	Catharanthus roseus clone CCH-12 resistance protein-like (RGA) gene, partial sequence	sp|Q7XBQ9|RGA2_SOLBU	314	6e-86	Disease resistance protein RGA2 OS=Solanum bulbocastanum GN=RGA2 PE=1 SV=1	--	--	--	--	--	K03013	2e-106	384	vvi:100258335	DNA-directed RNA polymerases I, II, and III subunit RPABC1	-	-	-
	CL7778.Contig2_All	309		csite_count:57	score:3	309	29.2299	1.0256	І	gi|460405421|ref|XP_004248174.1|	615.5	1e-174	PREDICTED: putative late blight resistance protein homolog R1B-12-like [Solanum lycopersicum]	gi|149929303|gb|EF641124.1|	63.9	9e-07	Ipomoea batatas clone 16-01 NBS-LRR type disease resistance protein gene, partial cds	sp|Q8W1E0|R1A_SOLDE	361	1e-99	Late blight resistance protein R1-A OS=Solanum demissum GN=R1A PE=3 SV=1	--	--	--	--	--	K13457	3e-65	248	vvi:100252764	disease resistance protein RPM1	-	-	-
	Unigene26009_All	943		csite_count:20	score:4	943	10.2561	2.564	І	gi|359489916|ref|XP_002275188.2|	421	1e-116	PREDICTED: uncharacterized protein LOC100263114 [Vitis vinifera] >gi|297737366|emb|CBI26567.3| unnamed protein product [Vitis vinifera]	gi|470144539|ref|XM_004307864.1|	276	5e-71	PREDICTED: Fragaria vesca subsp. vesca uncharacterized LOC101312201 (LOC101312201), mRNA	--	--	--	--	--	--	--	--	--	K00366	4e-08	57.4	ota:Ot10g00930	ferredoxin-nitrite reductase [EC:1.7.7.1]	GO:0010114//response to red light;GO:0006098//pentose-phosphate shunt;GO:0006364//rRNA processing;GO:0009637//response to blue light;GO:0009657//plastid organization;GO:0010207//photosystem II assembly;GO:0010218//response to far red light	GO:0005506//iron ion binding	GO:0009941//chloroplast envelope;GO:0009535//chloroplast thylakoid membrane
	CL7778.Contig1_All	514		csite_count:57	score:3	514	29.2299	6.6665	І	gi|460406031|ref|XP_004248477.1|	112.5	9e-24	PREDICTED: putative disease resistance protein At1g50180-like [Solanum lycopersicum]	gi|460406028|ref|XM_004248428.1|	60	4e-06	PREDICTED: Solanum lycopersicum putative late blight resistance protein homolog R1B-12-like (LOC101260277), mRNA	sp|Q8W1E0|R1A_SOLDE	71.6	6e-13	Late blight resistance protein R1-A OS=Solanum demissum GN=R1A PE=3 SV=1	--	--	--	--	--	K13457	9e-10	62.4	rcu:RCOM_0742270	disease resistance protein RPM1	-	-	-
	CL443.Contig2_All	550		csite_count:60	score:4	550	30.7683	4.6152	І	gi|460413318|ref|XP_004252037.1|	570.5	5e-161	PREDICTED: putative late blight resistance protein homolog R1B-16-like [Solanum lycopersicum]	gi|352090409|gb|JF708098.1|	236	1e-58	Sesamum indicum isolate SIRGA22 NBS-LRR class disease resistance protein gene, partial cds	sp|Q8W1E0|R1A_SOLDE	359	5e-99	Late blight resistance protein R1-A OS=Solanum demissum GN=R1A PE=3 SV=1	--	--	--	--	--	K13457	1e-82	306	vvi:100252764	disease resistance protein RPM1	-	-	-
pas-miR5239	CL10650.Contig2_All	1312		csite_count:40	score:3.5	1312	15.8397	3.1679	І	gi|460407827|ref|XP_004249351.1|	601.3	2e-170	PREDICTED: protein TRANSPARENT TESTA 12-like [Solanum lycopersicum]	gi|460407826|ref|XM_004249303.1|	145	2e-31	PREDICTED: Solanum lycopersicum protein TRANSPARENT TESTA 12-like (LOC101257226), mRNA	sp|Q9LYT3|TT12_ARATH	270	2e-72	Protein TRANSPARENT TESTA 12 OS=Arabidopsis thaliana GN=TT12 PE=2 SV=1	SPCC4B3.13	25.27	368	266	7	K03327	2e-155	548	vvi:100251800	multidrug resistance protein, MATE family	GO:0006855//drug transmembrane transport	GO:0015297//antiporter activity;GO:0015238//drug transmembrane transporter activity	GO:0016020//membrane
pas-mir65	CL12647.Contig1_All	596		csite_count:2322	score:3.5	596	972.769	7.1219	І	--	--	--	--	--	--	--	--	--	--	--	--	--	--	--	--	--	--	--	--	--	--	-	-	-
pas-mir59	CL13947.Contig1_All	241		csite_count:57	score:3.5	241	29.2299	1.5384	І	gi|359487194|ref|XP_002269779.2|	380.6	3e-104	PREDICTED: putative disease resistance protein RGA3-like [Vitis vinifera]	gi|319893932|gb|HM800492.1|	75.8	1e-10	Catharanthus roseus clone CCH-12 resistance protein-like (RGA) gene, partial sequence	sp|Q7XBQ9|RGA2_SOLBU	314	6e-86	Disease resistance protein RGA2 OS=Solanum bulbocastanum GN=RGA2 PE=1 SV=1	--	--	--	--	--	K03013	2e-106	384	vvi:100258335	DNA-directed RNA polymerases I, II, and III subunit RPABC1	-	-	-
	Unigene32255_All	354		csite_count:24	score:2	354	12.3073	6.1537	І	gi|470137853|ref|XP_004304674.1|	70.9	1e-11	PREDICTED: E3 ubiquitin-protein ligase RGLG2-like [Fragaria vesca subsp. vesca]	--	--	--	--	sp|Q9LY87|RGLG2_ARATH	53.9	7e-08	E3 ubiquitin-protein ligase RGLG2 OS=Arabidopsis thaliana GN=RGLG2 PE=1 SV=1	--	--	--	--	--	--	--	--	--	--	-	-	-
	Unigene32256_All	213		csite_count:24	score:2	213	12.3073	6.1537	І	gi|470137853|ref|XP_004304674.1|	70.9	8e-12	PREDICTED: E3 ubiquitin-protein ligase RGLG2-like [Fragaria vesca subsp. vesca]	--	--	--	--	sp|Q9LY87|RGLG2_ARATH	53.9	4e-08	E3 ubiquitin-protein ligase RGLG2 OS=Arabidopsis thaliana GN=RGLG2 PE=1 SV=1	--	--	--	--	--	--	--	--	--	--	-	-	-
pas-mir64	Unigene31705_All	436		csite_count:34	score:4	436	13.4637	8.3158	І	gi|57282316|emb|CAD43284.1|	120.2	8e-26	bromodomain-containing RNA-binding protein 1 [Nicotiana benthamiana]	gi|112292666|gb|DQ781307.1|	91.7	2e-15	Pachysandra terminalis chloroplast bromodomain-containing protein mRNA, partial cds; nuclear gene for chloroplast product	sp|Q9LXA7|GTE2_ARATH	78.2	1e-14	Transcription factor GTE2 OS=Arabidopsis thaliana GN=GTE2 PE=2 SV=2	--	--	--	--	--	K13100	7e-06	50.4	cre:CHLREDRAFT_38363	pre-mRNA-splicing factor CWC22	-	-	-
	CL892.Contig2_All	557		csite_count:34	score:4	557	13.4637	8.3158	І	gi|57282316|emb|CAD43284.1|	38.9	2e-22	bromodomain-containing RNA-binding protein 1 [Nicotiana benthamiana]	gi|112292666|gb|DQ781307.1|	71.9	2e-09	Pachysandra terminalis chloroplast bromodomain-containing protein mRNA, partial cds; nuclear gene for chloroplast product	sp|Q9LXA7|GTE2_ARATH	60.5	3e-09	Transcription factor GTE2 OS=Arabidopsis thaliana GN=GTE2 PE=2 SV=2	--	--	--	--	--	--	--	--	--	--	-	-	-
	CL892.Contig1_All	1470		csite_count:34	score:4	1470	13.4637	8.3158	І	gi|57282320|emb|CAD43286.1|	38.9	6e-136	bromodomain-containing RNA-binding protein 1 [Nicotiana tabacum]	gi|57282315|emb|AJ504729.1|	260	6e-66	Nicotiana benthamiana mRNA for bromodomain-containing RNA-binding protein 1 (brp1 gene)	sp|Q7Y214|GTE7_ARATH	326	4e-89	Transcription factor GTE7 OS=Arabidopsis thaliana GN=GTE7 PE=2 SV=1	ECU08g1640	38.89	108	66	0	K11684	9e-52	203	sbi:SORBI_03g001920	bromodomain-containing factor 1	GO:0009294//DNA mediated transformation;GO:0009294//DNA mediated transformation	-	-
	CL892.Contig5_All	3627		csite_count:34	score:4	3627	13.4637	8.3158	І	gi|460386072|ref|XP_004238724.1|	932.9	0	PREDICTED: uncharacterized protein LOC101243707 [Solanum lycopersicum]	gi|460386071|ref|XM_004238676.1|	702	0	PREDICTED: Solanum lycopersicum uncharacterized LOC101243707 (LOC101243707), mRNA	sp|Q7Y214|GTE7_ARATH	360	4e-99	Transcription factor GTE7 OS=Arabidopsis thaliana GN=GTE7 PE=2 SV=1	ECU08g1640	23.12	346	225	7	K11684	1e-59	231	sbi:SORBI_03g001920	bromodomain-containing factor 1	-	-	GO:0005576//extracellular region;GO:0005739//mitochondrion;GO:0005576//extracellular region;GO:0005739//mitochondrion
	Unigene35220_All	436		csite_count:34	score:4	436	13.4637	7.5239	І	gi|57282316|emb|CAD43284.1|	120.2	2e-26	bromodomain-containing RNA-binding protein 1 [Nicotiana benthamiana]	gi|112292666|gb|DQ781307.1|	91.7	8e-16	Pachysandra terminalis chloroplast bromodomain-containing protein mRNA, partial cds; nuclear gene for chloroplast product	sp|Q9LXA7|GTE2_ARATH	78.2	4e-15	Transcription factor GTE2 OS=Arabidopsis thaliana GN=GTE2 PE=2 SV=2	--	--	--	--	--	K13100	2e-06	50.4	cre:CHLREDRAFT_38363	pre-mRNA-splicing factor CWC22	-	-	-
	CL892.Contig6_All	1470		csite_count:34	score:4	1470	13.4637	7.5239	І	gi|57282320|emb|CAD43286.1|	38.9	4e-136	bromodomain-containing RNA-binding protein 1 [Nicotiana tabacum]	gi|57282315|emb|AJ504729.1|	260	4e-66	Nicotiana benthamiana mRNA for bromodomain-containing RNA-binding protein 1 (brp1 gene)	sp|Q7Y214|GTE7_ARATH	326	3e-89	Transcription factor GTE7 OS=Arabidopsis thaliana GN=GTE7 PE=2 SV=1	ECU08g1640	38.89	108	66	0	K11684	6e-52	203	sbi:SORBI_03g001920	bromodomain-containing factor 1	GO:0009294//DNA mediated transformation;GO:0009294//DNA mediated transformation	-	-
	CL892.Contig13_All	557		csite_count:34	score:4	557	13.4637	7.5239	І	gi|57282316|emb|CAD43284.1|	38.9	1e-22	bromodomain-containing RNA-binding protein 1 [Nicotiana benthamiana]	gi|112292666|gb|DQ781307.1|	71.9	9e-10	Pachysandra terminalis chloroplast bromodomain-containing protein mRNA, partial cds; nuclear gene for chloroplast product	sp|Q9LXA7|GTE2_ARATH	60.5	1e-09	Transcription factor GTE2 OS=Arabidopsis thaliana GN=GTE2 PE=2 SV=2	--	--	--	--	--	--	--	--	--	--	-	-	-
	CL892.Contig7_All	1349		csite_count:34	score:4	1349	13.4637	7.5239	І	gi|57282314|emb|CAD43283.1|	504.2	2e-141	bromodomain-containing RNA-binding protein 1 [Solanum tuberosum]	gi|57282315|emb|AJ504729.1|	260	4e-66	Nicotiana benthamiana mRNA for bromodomain-containing RNA-binding protein 1 (brp1 gene)	sp|Q7Y214|GTE7_ARATH	344	9e-95	Transcription factor GTE7 OS=Arabidopsis thaliana GN=GTE7 PE=2 SV=1	ECU08g1640	38.89	108	66	0	K11684	5e-52	203	sbi:SORBI_03g001920	bromodomain-containing factor 1	GO:0009294//DNA mediated transformation;GO:0009294//DNA mediated transformation	-	-
	CL892.Contig3_All	1349		csite_count:34	score:4	1349	13.4637	8.3158	І	gi|57282314|emb|CAD43283.1|	504.2	4e-141	bromodomain-containing RNA-binding protein 1 [Solanum tuberosum]	gi|57282315|emb|AJ504729.1|	260	6e-66	Nicotiana benthamiana mRNA for bromodomain-containing RNA-binding protein 1 (brp1 gene)	sp|Q7Y214|GTE7_ARATH	344	1e-94	Transcription factor GTE7 OS=Arabidopsis thaliana GN=GTE7 PE=2 SV=1	ECU08g1640	38.89	108	66	0	K11684	9e-52	203	sbi:SORBI_03g001920	bromodomain-containing factor 1	GO:0009294//DNA mediated transformation;GO:0009294//DNA mediated transformation	-	-
	CL892.Contig4_All	3516		csite_count:34	score:4	3516	13.4637	8.3158	І	gi|460386072|ref|XP_004238724.1|	938.3	0	PREDICTED: uncharacterized protein LOC101243707 [Solanum lycopersicum]	gi|460386071|ref|XM_004238676.1|	702	0	PREDICTED: Solanum lycopersicum uncharacterized LOC101243707 (LOC101243707), mRNA	sp|Q7Y214|GTE7_ARATH	380	5e-105	Transcription factor GTE7 OS=Arabidopsis thaliana GN=GTE7 PE=2 SV=1	ECU08g1640	23.41	346	224	7	K11684	1e-59	231	sbi:SORBI_03g001920	bromodomain-containing factor 1	-	-	GO:0005576//extracellular region;GO:0005739//mitochondrion;GO:0005576//extracellular region;GO:0005739//mitochondrion
pas-mir11	CL4247.Contig4_All	1021		csite_count:59	score:4	1021	22.7477	5.7833	І	gi|350534486|ref|NP_001233887.1|	529.6	4e-149	3-desoxy-D-manno octulosonic acid-8-phosphate synthase [Solanum lycopersicum] >gi|13509333|emb|CAC35366.1| 3-desoxy-D-manno octulosonic acid-8-phosphate synthase [Solanum lycopersicum]	gi|225314404|dbj|AK321150.1|	672	0	Solanum lycopersicum cDNA, clone: LEFL1020BE12, HTC in leaf	sp|Q9AV97|KDSA1_ARATH	519	1e-147	2-dehydro-3-deoxyphosphooctonate aldolase 1 OS=Arabidopsis thaliana GN=KDSA1 PE=1 SV=2	FN1224	50.96	261	128	1	K01627	8e-150	528	vvi:100255394	2-dehydro-3-deoxyphosphooctonate aldolase (KDO 8-P synthase) [EC:2.5.1.55]	GO:0010306//rhamnogalacturonan II biosynthetic process;GO:0009860//pollen tube growth;GO:0019294//keto-3-deoxy-D-manno-octulosonic acid biosynthetic process	GO:0016829//lyase activity;GO:0008676//3-deoxy-8-phosphooctulonate synthase activity	GO:0005829//cytosol;GO:0009536//plastid
	Unigene49446_All	195		csite_count:59	score:4	195	22.7477	5.3978	І	--	--	--	--	--	--	--	--	--	--	--	--	--	--	--	--	--	--	--	--	--	--	-	-	-
pas-mir41	CL1531.Contig1_All	1331		csite_count:370	score:3.5	1331	155.006	8.3787	І	gi|148595724|emb|CAM12541.1|	340.9	4e-92	YA3 [Antirrhinum majus]	gi|148595723|emb|AM422772.1|	349	7e-93	Antirrhinum majus mRNA for YA3 (nf-YA gene)	sp|Q945M9|NFYA9_ARATH	147	3e-35	Nuclear transcription factor Y subunit A-9 OS=Arabidopsis thaliana GN=NFYA9 PE=2 SV=1	YGL237c	50.56	89	39	2	K08064	1e-60	232	gmx:100782085	nuclear transcription factor Y, alpha	-	-	-
	Unigene19885_All	949		csite_count:161	score:3	949	67.4487	1.2568	І	gi|148595726|emb|CAM12542.1|	340.1	3e-92	YA4 [Antirrhinum majus]	gi|148595725|emb|AM422773.1|	345	5e-92	Antirrhinum majus mRNA for YA4 (nf-YA gene)	sp|Q945M9|NFYA9_ARATH	177	7e-45	Nuclear transcription factor Y subunit A-9 OS=Arabidopsis thaliana GN=NFYA9 PE=2 SV=1	YGL237c	52.63	76	36	0	K08064	3e-40	164	gmx:100782085	nuclear transcription factor Y, alpha	-	-	-
	CL2142.Contig2_All	1218		csite_count:161	score:3	1218	67.4487	8.3787	І	gi|148595726|emb|CAM12542.1|	485.3	1e-135	YA4 [Antirrhinum majus]	gi|148595725|emb|AM422773.1|	533	1e-148	Antirrhinum majus mRNA for YA4 (nf-YA gene)	sp|Q9LXV5|NFYA1_ARATH	214	8e-56	Nuclear transcription factor Y subunit A-1 OS=Arabidopsis thaliana GN=NFYA1 PE=2 SV=1	YGL237c	52.63	76	36	0	K08064	1e-43	175	gmx:100782085	nuclear transcription factor Y, alpha	-	-	-
pas-mir24	Unigene8358_All	20		csite_count:40	score:4	20	15.4222	1.5422	І	--	--	--	--	--	--	--	--	--	--	--	--	--	--	--	--	--	--	--	--	--	--	-	-	-
pas-mir19	CL10845.Contig1_All	45		csite_count:366	score:3.5	45	153.331	90.9091	Ⅱ	gi|460394106|ref|XP_004242646.1|	485.7	1e-135	PREDICTED: tetraspanin-8-like [Solanum lycopersicum]	gi|460394105|ref|XM_004242598.1|	194	2e-46	PREDICTED: Solanum lycopersicum tetraspanin-8-like (LOC101258870), mRNA	sp|Q8S8Q6|TET8_ARATH	415	5e-116	Tetraspanin-8 OS=Arabidopsis thaliana GN=TET8 PE=2 SV=1	--	--	--	--	--	--	--	--	--	--	GO:0009693//ethylene biosynthetic process;GO:0009611//response to wounding;GO:0009612//response to mechanical stimulus;GO:0010200//response to chitin;GO:0050832//defense response to fungus;GO:0007568//aging;GO:0009693//ethylene biosynthetic process;GO:0009611//response to wounding;GO:0009612//response to mechanical stimulus;GO:0010200//response to chitin;GO:0050832//defense response to fungus;GO:…	-	GO:0005794//Golgi apparatus;GO:0009506//plasmodesma;GO:0005886//plasma membrane;GO:0016021//integral to membrane;GO:0005576//extracellular region;GO:0005794//Golgi apparatus;GO:0009506//plasmodesma;GO:0005886//plasma membrane;GO:0016021//integral to membrane;GO:0005576//extracellular region
		43		csite_count:223	score:3.5	43	93.4227	90.9091	Ⅲ
pas-mir22a/b	CL1558.Contig7_All	948		csite_count:21	score:3.5	948	10.7689	9.7433	Ⅲ	gi|470148545|ref|XP_004309817.1|	70.1	5e-10	PREDICTED: ABC transporter C family member 3-like [Fragaria vesca subsp. vesca]	gi|359494290|ref|XM_003634706.1|	448	1e-122	PREDICTED: Vitis vinifera ABC transporter C family member 3-like (LOC100260095), mRNA	sp|Q9LK64|AB3C_ARATH	1323	0	ABC transporter C family member 3 OS=Arabidopsis thaliana GN=ABCC3 PE=1 SV=1	YDR135c	31.17	908	576	16	K05666	6e-101	368	olu:OSTLU_35503	ATP-binding cassette, subfamily C (CFTR/MRP), member 2	GO:0055085//transmembrane transport;GO:0006200//ATP catabolic process;GO:0055085//transmembrane transport;GO:0006200//ATP catabolic process	GO:0042626//ATPase activity, coupled to transmembrane movement of substances;GO:0005524//ATP binding;GO:0042626//ATPase activity, coupled to transmembrane movement of substances;GO:0005524//ATP binding	GO:0016021//integral to membrane;GO:0016021//integral to membrane
	Unigene27962_All	948		csite_count:21	score:3.5	948	10.7689	9.7433	Ⅲ	gi|470148545|ref|XP_004309817.1|	2191	0	PREDICTED: ABC transporter C family member 3-like [Fragaria vesca subsp. vesca]	gi|359494167|ref|XM_002265569.2|	490	1e-135	PREDICTED: Vitis vinifera ABC transporter C family member 3-like (LOC100252075), mRNA	sp|Q9LK64|AB3C_ARATH	1980	0	ABC transporter C family member 3 OS=Arabidopsis thaliana GN=ABCC3 PE=1 SV=1	YDR135c	33.78	1338	835	19	K05666	0	658	olu:OSTLU_35503	ATP-binding cassette, subfamily C (CFTR/MRP), member 2	GO:0055085//transmembrane transport;GO:0006200//ATP catabolic process;GO:0055085//transmembrane transport;GO:0006200//ATP catabolic process	GO:0042626//ATPase activity, coupled to transmembrane movement of substances;GO:0005524//ATP binding;GO:0042626//ATPase activity, coupled to transmembrane movement of substances;GO:0005524//ATP binding	GO:0016021//integral to membrane;GO:0016021//integral to membrane
	Unigene27967_All	958		csite_count:21	score:3.5	958	10.7689	9.7433	Ⅲ	gi|470148545|ref|XP_004309817.1|	69.3	9e-10	PREDICTED: ABC transporter C family member 3-like [Fragaria vesca subsp. vesca]	gi|359494290|ref|XM_003634706.1|	448	1e-122	PREDICTED: Vitis vinifera ABC transporter C family member 3-like (LOC100260095), mRNA	sp|Q9LK64|AB3C_ARATH	1323	0	ABC transporter C family member 3 OS=Arabidopsis thaliana GN=ABCC3 PE=1 SV=1	YDR135c	31.17	908	576	16	K05666	6e-101	368	olu:OSTLU_35503	ATP-binding cassette, subfamily C (CFTR/MRP), member 2	GO:0055085//transmembrane transport;GO:0006200//ATP catabolic process;GO:0055085//transmembrane transport;GO:0006200//ATP catabolic process	GO:0042626//ATPase activity, coupled to transmembrane movement of substances;GO:0005524//ATP binding;GO:0042626//ATPase activity, coupled to transmembrane movement of substances;GO:0005524//ATP binding	GO:0016021//integral to membrane;GO:0016021//integral to membrane
	CL7877.Contig1_All	136		csite_count:21	score:4	136	10.7689	9.7433	Ⅲ	gi|147800243|emb|CAN77657.1|	431.8	1e-119	hypothetical protein VITISV_002460 [Vitis vinifera] >gi|297745213|emb|CBI40293.3| unnamed protein product [Vitis vinifera]	gi|380293453|gb|JN587744.1|	113	5e-22	Micromeria varia isolate MIC6Mvthy menthol dehydrogenase gene, partial cds	sp|Q9M2E2|SDR1_ARATH	385	2e-107	(+)-neomenthol dehydrogenase OS=Arabidopsis thaliana GN=SDR1 PE=1 SV=1	all0352	32.33	300	199	7	K15095	3e-118	423	vvi:100248214	(+)-neomenthol dehydrogenase [EC:1.1.1.208]	GO:0080167//response to karrikin;GO:0006952//defense response;GO:0055114//oxidation-reduction process;GO:0080167//response to karrikin;GO:0006952//defense response;GO:0055114//oxidation-reduction process	GO:0047501//(+)-neomenthol dehydrogenase activity;GO:0004090//carbonyl reductase (NADPH) activity;GO:0000166//nucleotide binding;GO:0047504//(-)-menthol dehydrogenase activity;GO:0050221//prostaglandin-E2 9-reductase activity;GO:0047501//(+)-neomenthol dehydrogenase activity;GO:0004090//carbonyl reductase (NADPH) activity;GO:0000166//nucleotide binding;GO:0047504//(-)-menthol dehydrogenase activi…	GO:0009505//plant-type cell wall;GO:0005886//plasma membrane;GO:0009505//plant-type cell wall;GO:0005886//plasma membrane
	CL1558.Contig9_All	948		csite_count:21	score:3.5	948	10.7689	9.7433	Ⅲ	gi|470148545|ref|XP_004309817.1|	2206.4	0	PREDICTED: ABC transporter C family member 3-like [Fragaria vesca subsp. vesca]	gi|359494167|ref|XM_002265569.2|	500	1e-138	PREDICTED: Vitis vinifera ABC transporter C family member 3-like (LOC100252075), mRNA	sp|Q9LK64|AB3C_ARATH	1996	0	ABC transporter C family member 3 OS=Arabidopsis thaliana GN=ABCC3 PE=1 SV=1	YDR135c	34.53	1309	806	18	K05666	0	671	olu:OSTLU_35503	ATP-binding cassette, subfamily C (CFTR/MRP), member 2	GO:0055085//transmembrane transport;GO:0006200//ATP catabolic process;GO:0055085//transmembrane transport;GO:0006200//ATP catabolic process	GO:0042626//ATPase activity, coupled to transmembrane movement of substances;GO:0005524//ATP binding;GO:0042626//ATPase activity, coupled to transmembrane movement of substances;GO:0005524//ATP binding	GO:0016021//integral to membrane;GO:0016021//integral to membrane
pas-mir61	Unigene28470_All	470		csite_count:42	score:3.5	470	17.5953	7.9598	І	gi|356525317|ref|XP_003531271.1|	56.6	2e-24	PREDICTED: LETM1 and EF-hand domain-containing protein 1, mitochondrial-like [Glycine max]	gi|470101406|ref|XM_004287116.1|	69.9	3e-09	PREDICTED: Fragaria vesca subsp. vesca LETM1 and EF-hand domain-containing protein 1, mitochondrial-like (LOC101299408), mRNA	--	--	--	--	--	--	--	--	--	--	--	--	--	--	-	GO:0005509//calcium ion binding;GO:0005509//calcium ion binding	GO:0016021//integral to membrane;GO:0005739//mitochondrion;GO:0016021//integral to membrane;GO:0005739//mitochondrion
		475		csite_count:37	score:3.5	475	15.5006	7.9598	І
pas-mir79	Unigene14464_All	211		csite_count:77	score:3.5		39.486	4.1024	І	gi|462423534|gb|EMJ27797.1|	176.4	2e-43	hypothetical protein PRUPE_ppa023495mg [Prunus persica]	gi|157311790|gb|AC210332.1|	61.9	7e-07	Populus trichocarpa clone POP017-D18, complete sequence	sp|O49859|C82A4_SOYBN	164	4e-41	Cytochrome P450 82A4 OS=Glycine max GN=CYP82A4 PE=2 SV=1	SMc02579	43.21	81	46	2	K00517	8e-34	141	ath:AT4G31940	[EC:1.14.-.-]	GO:0055114//oxidation-reduction process	GO:0020037//heme binding;GO:0016705//oxidoreductase activity, acting on paired donors, with incorporation or reduction of molecular oxygen;GO:0004497//monooxygenase activity;GO:0005506//iron ion binding;GO:0009055//electron carrier activity	-
	CL13808.Contig6_All	1408		csite_count:85	score:4		43.5884	9.2305	І	gi|296081766|emb|CBI20771.3|	634	4e-180	unnamed protein product [Vitis vinifera]	gi|147853492|emb|AM429031.2|	206	9e-50	Vitis vinifera contig VV78X197348.2, whole genome shotgun sequence	sp|Q8RWZ5|SD25_ARATH	260	3e-69	G-type lectin S-receptor-like serine/threonine-protein kinase SD2-5 OS=Arabidopsis thaliana GN=SD25 PE=1 SV=1	ECU01g0630	28.72	195	136	5	K13417	1e-51	203	aly:ARALYDRAFT_899604	somatic embryogenesis receptor kinase 4 [EC:2.7.10.1 2.7.11.1]	GO:0016310//phosphorylation	GO:0004672//protein kinase activity;GO:0000166//nucleotide binding	GO:0016020//membrane;GO:0005739//mitochondrion
	Unigene1787_All	41		csite_count:563	score:3		288.709	12.8201	І	gi|460392483|ref|XP_004241845.1|	736.5	0	PREDICTED: probable peptide/nitrate transporter At1g22540-like [Solanum lycopersicum]	gi|109390421|gb|DQ640999.1|	105	2e-19	Ranunculus carpaticola clone 1B07 microsatellite sequence	sp|Q0WP01|PTR9_ARATH	637	0	Probable peptide/nitrate transporter At1g22540 OS=Arabidopsis thaliana GN=At1g22540 PE=2 SV=1	SPBC13A2.04c	23.22	547	394	14	K14638	3e-118	424	smo:SELMODRAFT_97812	solute carrier family 15 (peptide/histidine transporter), member 3/4	GO:0006810//transport;GO:0006810//transport;GO:0006810//transport;GO:0006810//transport;GO:0006810//transport	-	GO:0016020//membrane;GO:0016020//membrane;GO:0016020//membrane;GO:0016020//membrane;GO:0016020//membrane
		43		csite_count:561	score:3		287.683	12.8201	І
		40		csite_count:133	score:3		68.203	12.8201	Ⅱ
		42		csite_count:130	score:3		66.6646	12.8201	Ⅱ
		45		csite_count:121	score:3		62.0494	12.8201	Ⅱ
	CL3149.Contig1_All	615		csite_count:77	score:3.5		39.486	7.6921	І	gi|225424468|ref|XP_002285166.1|	236.9	1e-61	PREDICTED: annexin D5 [Vitis vinifera] >gi|297737581|emb|CBI26782.3| unnamed protein product [Vitis vinifera]	gi|157265597|gb|AC210137.1|	83.8	2e-13	Populus trichocarpa clone POP109-O13, complete sequence	sp|Q9C9X3|ANXD5_ARATH	172	1e-43	Annexin D5 OS=Arabidopsis thaliana GN=ANN5 PE=2 SV=2	--	--	--	--	--	--	--	--	--	--	-	GO:0005509//calcium ion binding;GO:0005544//calcium-dependent phospholipid binding	-
	Unigene14283_All	35		csite_count:101	score:3		51.7933	15.8969	І	gi|2981169|gb|AAC06243.1|	211.5	2e-53	osmotic stress-induced zinc-finger protein [Nicotiana tabacum]	gi|12705431|gb|AY022215.1|	87.7	2e-14	Oryza sativa microsatellite MRG4540 containing (TG)X13, closest to marker S10576, genomic sequence	sp|Q9SSW2|AZF2_ARATH	155	5e-38	Zinc finger protein AZF2 OS=Arabidopsis thaliana GN=AZF2 PE=2 SV=1	--	--	--	--	--	--	--	--	--	--	-	-	-
	Unigene26317_All	37		csite_count:78	score:3.5		39.9988	3.5896	І	--	--	--	--	gi|338794264|gb|JF281868.1|	67.9	4e-09	Panicum virgatum clone D10_PVCA2 microsatellite sequence	--	--	--	--	--	--	--	--	--	--	--	--	--	--	-	-	-
	Unigene18213_All	26		csite_count:563	score:4		288.709	5.6409	І	gi|225439717|ref|XP_002273012.1|	705.7	0	PREDICTED: serine/threonine-protein kinase AtPK2/AtPK19-like [Vitis vinifera]	gi|460378928|ref|XM_004235171.1|	515	1e-143	PREDICTED: Solanum lycopersicum serine/threonine-protein kinase AtPK2/AtPK19-like (LOC101252563), mRNA	sp|Q39030|KPK2_ARATH	636	0	Serine/threonine-protein kinase AtPK2/AtPK19 OS=Arabidopsis thaliana GN=ATPK2 PE=1 SV=2	YBL105c_2	35.54	332	206	5	K04688	0	687	rcu:RCOM_1058560	p70 ribosomal S6 kinase [EC:2.7.11.1]	GO:0009867//jasmonic acid mediated signaling pathway;GO:0010363//regulation of plant-type hypersensitive response;GO:0010200//response to chitin;GO:0009651//response to salt stress;GO:0006612//protein targeting to membrane;GO:0045727//positive regulation of translation;GO:0006468//protein phosphorylation;GO:0009409//response to cold;GO:0009738//abscisic acid mediated signaling pathway;GO:0009408/…	GO:0005524//ATP binding;GO:0004697//protein kinase C activity;GO:0005524//ATP binding;GO:0004697//protein kinase C activity;GO:0005524//ATP binding;GO:0004697//protein kinase C activity;GO:0005524//ATP binding;GO:0004697//protein kinase C activity;GO:0005524//ATP binding;GO:0004697//protein kinase C activity	GO:0005840//ribosome;GO:0005634//nucleus;GO:0005840//ribosome;GO:0005634//nucleus;GO:0005840//ribosome;GO:0005634//nucleus;GO:0005840//ribosome;GO:0005634//nucleus;GO:0005840//ribosome;GO:0005634//nucleus
		28		csite_count:542	score:4		277.94	5.6409	І
		25		csite_count:133	score:4		68.203	5.6409	Ⅱ
		27		csite_count:130	score:4		66.6646	5.6409	Ⅱ
		30		csite_count:79	score:4		40.5116	5.6409	Ⅱ
	Unigene14463_All	595		csite_count:77	score:4		39.486	4.1024	І	gi|462423534|gb|EMJ27797.1|	176.4	6e-43	hypothetical protein PRUPE_ppa023495mg [Prunus persica]	gi|292770919|dbj|AK337694.1|	63.9	3e-07	Lotus japonicus cDNA, clone: LjFL1-076-BF08, HTC	sp|O49859|C82A4_SOYBN	164	9e-41	Cytochrome P450 82A4 OS=Glycine max GN=CYP82A4 PE=2 SV=1	SMc02579	43.21	81	46	2	K00517	2e-33	141	ath:AT4G31940	[EC:1.14.-.-]	GO:0055114//oxidation-reduction process	GO:0020037//heme binding;GO:0016705//oxidoreductase activity, acting on paired donors, with incorporation or reduction of molecular oxygen;GO:0004497//monooxygenase activity;GO:0005506//iron ion binding;GO:0009055//electron carrier activity	-
	CL4135.Contig4_All	1890		csite_count:77	score:3.5		39.486	9.7433	І	gi|147767796|emb|CAN76054.1|	234.6	4e-60	hypothetical protein VITISV_036406 [Vitis vinifera]	gi|460374599|ref|XM_004233050.1|	115	2e-22	PREDICTED: Solanum lycopersicum transcription factor bHLH144-like (LOC101265299), mRNA	sp|Q9ASX9|BH144_ARATH	154	1e-37	Transcription factor bHLH144 OS=Arabidopsis thaliana GN=BHLH144 PE=1 SV=1	--	--	--	--	--	--	--	--	--	--	-	-	GO:0043231//intracellular membrane-bounded organelle
	CL1531.Contig1_All	1868		csite_count:83	score:4		42.5628	9.2305	І	gi|148595724|emb|CAM12541.1|	340.9	4e-92	YA3 [Antirrhinum majus]	gi|148595723|emb|AM422772.1|	349	7e-93	Antirrhinum majus mRNA for YA3 (nf-YA gene)	sp|Q945M9|NFYA9_ARATH	147	3e-35	Nuclear transcription factor Y subunit A-9 OS=Arabidopsis thaliana GN=NFYA9 PE=2 SV=1	YGL237c	50.56	89	39	2	K08064	1e-60	232	gmx:100782085	nuclear transcription factor Y, alpha	-	-	-
	Unigene31460_All	319		csite_count:83	score:4		42.5628	9.2305	І	gi|255577891|ref|XP_002529818.1|	89.7	3e-17	alcohol dehydrogenase, putative [Ricinus communis] >gi|223530695|gb|EEF32567.1| alcohol dehydrogenase, putative [Ricinus communis]	gi|157311788|gb|AC210330.1|	60	3e-06	Populus trichocarpa clone POP011-J18, complete sequence	sp|Q39172|P1_ARATH	71.6	3e-13	NADP-dependent alkenal double bond reductase P1 OS=Arabidopsis thaliana GN=P1 PE=1 SV=1	--	--	--	--	--	K07119	3e-18	89.7	rcu:RCOM_0605930		GO:0006979//response to oxidative stress;GO:0046686//response to cadmium ion;GO:0055114//oxidation-reduction process;GO:0006979//response to oxidative stress;GO:0046686//response to cadmium ion;GO:0055114//oxidation-reduction process;GO:0006979//response to oxidative stress;GO:0046686//response to cadmium ion;GO:0055114//oxidation-reduction process	GO:0032440//2-alkenal reductase [NAD(P)] activity;GO:0008270//zinc ion binding;GO:0000166//nucleotide binding;GO:0032440//2-alkenal reductase [NAD(P)] activity;GO:0008270//zinc ion binding;GO:0000166//nucleotide binding;GO:0032440//2-alkenal reductase [NAD(P)] activity;GO:0008270//zinc ion binding;GO:0000166//nucleotide binding	GO:0005886//plasma membrane;GO:0005634//nucleus;GO:0005829//cytosol;GO:0005886//plasma membrane;GO:0005634//nucleus;GO:0005829//cytosol;GO:0005886//plasma membrane;GO:0005634//nucleus;GO:0005829//cytosol
		321		csite_count:62	score:4		31.7939	9.2305	Ⅱ
		317		csite_count:29	score:4		14.8713	9.2305	Ⅱ
	CL636.Contig3_All	3390		csite_count:77	score:4		39.486	5.128	І	gi|460379400|ref|XP_004235450.1|	474.9	4e-132	PREDICTED: uncharacterized protein LOC101254071 [Solanum lycopersicum]	gi|147794577|emb|AM429286.2|	63.9	1e-06	Vitis vinifera contig VV78X273942.12, whole genome shotgun sequence	sp|Q9FHK4|Y5519_ARATH	104	3e-22	Uncharacterized protein At5g05190 OS=Arabidopsis thaliana GN=Y-1 PE=1 SV=1	--	--	--	--	--	--	--	--	--	--	GO:0010033//response to organic substance	-	-
	Unigene8481_All	377		csite_count:561	score:3		287.683	8.7177	І	gi|15227331|ref|NP_181669.1|	68.6	3e-11	S-adenosyl-L-methionine-dependent methyltransferase-like protein [Arabidopsis thaliana] >gi|30023764|gb|AAP13415.1| At2g41380 [Arabidopsis thaliana] >gi|330254873|gb|AEC09967.1| S-adenosyl-L-methionine-dependent methyltransferase-like protein [Arabidopsis thaliana]	gi|338794606|gb|JF282210.1|	69.9	2e-09	Panicum virgatum clone H04_PVCA7 microsatellite sequence	--	--	--	--	--	--	--	--	--	--	--	--	--	--	GO:0009407//toxin catabolic process;GO:0010583//response to cyclopentenone;GO:0046686//response to cadmium ion;GO:0032259//methylation;GO:0009407//toxin catabolic process;GO:0010583//response to cyclopentenone;GO:0046686//response to cadmium ion;GO:0032259//methylation;GO:0009407//toxin catabolic process;GO:0010583//response to cyclopentenone;GO:0046686//response to cadmium ion;GO:0032259//methyl…	GO:0008168//methyltransferase activity;GO:0008168//methyltransferase activity;GO:0008168//methyltransferase activity	GO:0005829//cytosol;GO:0005739//mitochondrion;GO:0005829//cytosol;GO:0005739//mitochondrion;GO:0005829//cytosol;GO:0005739//mitochondrion
		376		csite_count:130	score:3		66.6646	8.7177	Ⅱ
		379		csite_count:83	score:3		42.5628	8.7177	Ⅱ
	CL4135.Contig6_All	1960		csite_count:77	score:3.5		39.486	9.7433	І	gi|147767796|emb|CAN76054.1|	234.6	5e-60	hypothetical protein VITISV_036406 [Vitis vinifera]	gi|460374599|ref|XM_004233050.1|	115	2e-22	PREDICTED: Solanum lycopersicum transcription factor bHLH144-like (LOC101265299), mRNA	sp|Q9ASX9|BH144_ARATH	154	1e-37	Transcription factor bHLH144 OS=Arabidopsis thaliana GN=BHLH144 PE=1 SV=1	--	--	--	--	--	--	--	--	--	--	-	-	GO:0043231//intracellular membrane-bounded organelle
	Unigene36328_All	190		csite_count:83	score:3.5		42.5628	0.5128	Ⅱ	--	--	--	--	--	--	--	--	--	--	--	--	--	--	--	--	--	--	--	--	--	--	-	-	-
	CL6076.Contig1_All	298		csite_count:535	score:4		274.35	4.1024	І	--	--	--	--	gi|302178831|gb|HM767570.1|	58	6e-06	Grateloupia lanceola clone GFY9WOF01B0KUB microsatellite sequence	--	--	--	--	--	--	--	--	--	--	--	--	--	--	-	-	-
		297		csite_count:133	score:4		68.203	4.1024	Ⅱ
		300		csite_count:77	score:4		39.486	4.1024	Ⅱ
	CL1191.Contig9_All	1473		csite_count:563	score:4		288.709	28.7171	І	gi|359476719|ref|XP_002271958.2|	408.3	5e-112	PREDICTED: uncharacterized protein LOC100263342 isoform 2 [Vitis vinifera]	gi|460375429|ref|XM_004233461.1|	93.7	1e-15	PREDICTED: Solanum lycopersicum uncharacterized LOC101262076 (LOC101262076), mRNA	sp|B9HMP5|CSPLD_POPTR	224	4e-58	CASP-like protein POPTRDRAFT_820933 OS=Populus trichocarpa GN=POPTRDRAFT_820933 PE=3 SV=1	--	--	--	--	--	K14306	5e-09	62.8	vvi:100265039	nuclear pore complex protein Nup62	-	-	-
		1475		csite_count:542	score:4		277.94	28.7171	І
		1472		csite_count:133	score:4		68.203	28.7171	Ⅱ
		1474		csite_count:130	score:4		66.6646	28.7171	Ⅱ
		1477		csite_count:78	score:4		39.9988	28.7171	Ⅲ
	CL636.Contig2_All	3513		csite_count:77	score:4	3513	39.486	5.128	І	gi|460379400|ref|XP_004235450.1|	474.9	4e-132	PREDICTED: uncharacterized protein LOC101254071 [Solanum lycopersicum]	gi|147794577|emb|AM429286.2|	63.9	1e-06	Vitis vinifera contig VV78X273942.12, whole genome shotgun sequence	sp|Q9FHK4|Y5519_ARATH	104	3e-22	Uncharacterized protein At5g05190 OS=Arabidopsis thaliana GN=Y-1 PE=1 SV=1	--	--	--	--	--	--	--	--	--	--	GO:0010033//response to organic substance	-	-
	CL5545.Contig3_All	20		csite_count:78	score:3.5	20	39.9988	7.6921	І	gi|460404794|ref|XP_004247865.1|	206.1	0	PREDICTED: TBC1 domain family member 13-like [Solanum lycopersicum]	gi|225433603|ref|XM_002271177.1|	494	1e-136	PREDICTED: Vitis vinifera TBC1 domain family member 13-like (LOC100241872), mRNA	--	--	--	--	SPAC1952.17c	37.68	207	115	3	--	--	--	--	--	GO:0032851//positive regulation of Rab GTPase activity	GO:0005097//Rab GTPase activator activity	GO:0005737//cytoplasm;GO:0005634//nucleus
	CL2093.Contig1_All	1124		csite_count:83	score:4	1124	42.5628	10.7689	І	gi|460390718|ref|XP_004240972.1|	332	1e-89	PREDICTED: probable 6-phosphogluconolactonase 4, chloroplastic-like [Solanum lycopersicum]	gi|392499402|gb|JN565210.1|	69.9	6e-09	Setaria italica clone SITM35 microsatellite sequence	sp|Q69NG5|6PGL4_ORYSJ	266	2e-71	Probable 6-phosphogluconolactonase 4, chloroplastic OS=Oryza sativa subsp. japonica GN=Os09g0529100 PE=2 SV=2	SPCC16C4.10	38.93	244	140	6	K01057	3e-74	277	pop:POPTR_772510	6-phosphogluconolactonase [EC:3.1.1.31]	GO:0050896//response to stimulus	-	GO:0009536//plastid
	CL1191.Contig4_All	728		csite_count:561	score:4	728	287.683	6.6665	І	gi|359476719|ref|XP_002271958.2|	256.9	2e-67	PREDICTED: uncharacterized protein LOC100263342 isoform 2 [Vitis vinifera]	gi|156070788|gb|EF517794.1|	91.7	1e-15	Solanum bulbocastanum BAC 27I18, complete sequence	sp|Q9FPQ6|GP1_CHLRE	48.5	5e-06	Vegetative cell wall protein gp1 OS=Chlamydomonas reinhardtii GN=GP1 PE=2 SV=1	--	--	--	--	--	K14306	2e-06	51.2	vvi:100265039	nuclear pore complex protein Nup62	-	-	-
		727		csite_count:133	score:4	727	68.203	6.6665	Ⅱ
		730		csite_count:113	score:4	730	57.9469	6.6665	Ⅱ
	CL6070.Contig2_All	2307		csite_count:563	score:4	2307	288.709	6.1537	І	gi|225448988|ref|XP_002270908.1|	889.8	0	PREDICTED: vacuolar amino acid transporter 1-like [Vitis vinifera]	gi|359486606|ref|XM_002270872.2|	458	1e-125	PREDICTED: Vitis vinifera vacuolar amino acid transporter 1-like (LOC100249618), mRNA	sp|Q9SS86|LHTL4_ARATH	100	4e-21	Lysine histidine transporter-like 4 OS=Arabidopsis thaliana GN=At3g01760 PE=3 SV=2	YJR001w	30.95	420	267	8	K15015	0	889	vvi:100249618	solute carrier family 32 (vesicular inhibitory amino acid transporter)	-	GO:0015171//amino acid transmembrane transporter activity;GO:0015171//amino acid transmembrane transporter activity;GO:0015171//amino acid transmembrane transporter activity;GO:0015171//amino acid transmembrane transporter activity;GO:0015171//amino acid transmembrane transporter activity;GO:0015171//amino acid transmembrane transporter activity;GO:0015171//amino acid transmembrane transporter ac…	GO:0005774//vacuolar membrane;GO:0016021//integral to membrane;GO:0005886//plasma membrane;GO:0005774//vacuolar membrane;GO:0016021//integral to membrane;GO:0005886//plasma membrane;GO:0005774//vacuolar membrane;GO:0016021//integral to membrane;GO:0005886//plasma membrane;GO:0005774//vacuolar membrane;GO:0016021//integral to membrane;GO:0005886//plasma membrane;GO:0005774//vacuolar membrane;GO:00…
		2305		csite_count:563	score:4	2305	288.709	6.1537	Ⅱ
		2309		csite_count:542	score:3	2309	277.94	6.1537	Ⅱ
		2308		csite_count:130	score:3	2308	66.6646	6.1537	Ⅱ
		2304		csite_count:130	score:4	2304	66.6646	6.1537	Ⅱ
		2306		csite_count:130	score:4	2306	66.6646	6.1537	Ⅱ
		2311		csite_count:77	score:3	2311	39.486	6.1537	Ⅱ
	Unigene29326_All	140		csite_count:100	score:4	140	51.2805	7.1793	І	gi|470141170|ref|XP_004306308.1|	181	7e-45	PREDICTED: pentatricopeptide repeat-containing protein At5g14080-like [Fragaria vesca subsp. vesca]	gi|470141169|ref|XM_004306260.1|	186	2e-44	PREDICTED: Fragaria vesca subsp. vesca pentatricopeptide repeat-containing protein At5g14080-like (LOC101307527), mRNA	sp|Q9FMU2|PP380_ARATH	144	3e-35	Pentatricopeptide repeat-containing protein At5g14080 OS=Arabidopsis thaliana GN=At5g14080 PE=2 SV=2	--	--	--	--	--	--	--	--	--	--	GO:0048573//photoperiodism, flowering	-	GO:0009507//chloroplast;GO:0005739//mitochondrion
	CL9204.Contig1_All	291		csite_count:535	score:3.5	291	274.35	4.6152	І	gi|460387824|ref|XP_004239573.1|	329.3	1e-88	PREDICTED: uncharacterized protein LOC101265027 [Solanum lycopersicum]	gi|460387823|ref|XM_004239525.1|	109	1e-20	PREDICTED: Solanum lycopersicum uncharacterized LOC101265027 (LOC101265027), mRNA	sp|Q9LVN1|FH13_ARATH	53.5	4e-07	Formin-like protein 13 OS=Arabidopsis thaliana GN=FH13 PE=2 SV=3	--	--	--	--	--	K15340	1e-07	57	vvi:100256089	DNA cross-link repair 1A protein	-	-	-
		290		csite_count:130	score:3.5	290	66.6646	4.6152	Ⅱ
		293		csite_count:113	score:3	293	57.9469	4.6152	Ⅱ
	Unigene93_All	1408		csite_count:85	score:4	1408	43.5884	10.2561	І	gi|296081766|emb|CBI20771.3|	599.4	1e-169	unnamed protein product [Vitis vinifera]	gi|147853492|emb|AM429031.2|	153	1e-33	Vitis vinifera contig VV78X197348.2, whole genome shotgun sequence	sp|Q9XID3|Y1343_ARATH	254	2e-67	G-type lectin S-receptor-like serine/threonine-protein kinase At1g34300 OS=Arabidopsis thaliana GN=At1g34300 PE=1 SV=1	ECU01g0630	28.06	196	138	5	K04733	1e-50	200	smo:SELMODRAFT_159261	interleukin-1 receptor-associated kinase 4 [EC:2.7.11.1]	GO:0016310//phosphorylation	GO:0004672//protein kinase activity;GO:0000166//nucleotide binding	GO:0016020//membrane;GO:0005739//mitochondrion
	Unigene32385_All	121		csite_count:99	score:3.5	121	50.7677	3.5896	І	--	--	--	--	--	--	--	--	--	--	--	--	--	--	--	--	--	--	--	--	--	--	-	-	-
	CL6072.Contig2_All	1172		csite_count:99	score:4	1172	50.7677	7.1793	І	gi|225428033|ref|XP_002278879.1|	278.5	1e-73	PREDICTED: uncharacterized protein LOC100260571 isoform 1 [Vitis vinifera] >gi|359475023|ref|XP_003631570.1| PREDICTED: uncharacterized protein LOC100260571 isoform 2 [Vitis vinifera] >gi|147802513|emb|CAN62146.1| hypothetical protein VITISV_016892 [Vitis vinifera] >gi|297744607|emb|CBI37869.3| unnamed protein product [Vitis vinifera]	gi|460370406|ref|XM_004230996.1|	137	3e-29	PREDICTED: Solanum lycopersicum heavy metal-associated isoprenylated plant protein 26-like (LOC101266875), mRNA	sp|Q9SZN7|HIP26_ARATH	265	3e-71	Heavy metal-associated isoprenylated plant protein 26 OS=Arabidopsis thaliana GN=HIPP26 PE=1 SV=1	--	--	--	--	--	K07213	9e-09	59.7	mtr:MTR_7g013660	copper chaperone	GO:0010286//heat acclimation;GO:0030001//metal ion transport	GO:0046872//metal ion binding;GO:0005515//protein binding	GO:0009506//plasmodesma;GO:0005886//plasma membrane;GO:0005634//nucleus
	CL11338.Contig1_All	172		csite_count:535	score:3	172	274.35	4.1024	І	--	--	--	--	--	--	--	--	--	--	--	--	--	--	--	--	--	--	--	--	--	--	-	-	-
		171		csite_count:130	score:3	171	66.6646	4.1024	Ⅱ
		174		csite_count:78	score:3	174	39.9988	4.1024	Ⅱ
	Unigene12503_All	255		csite_count:77	score:4	255	39.486	4.1024	Ⅱ	gi|255539156|ref|XP_002510643.1|	75.5	2e-13	carboxy-lyase, putative [Ricinus communis] >gi|223551344|gb|EEF52830.1| carboxy-lyase, putative [Ricinus communis]	gi|147797807|emb|AM444260.2|	73.8	8e-11	Vitis vinifera contig VV78X101414.5, whole genome shotgun sequence	sp|Q8LBB7|LOG5_ARATH	60.5	2e-10	Cytokinin riboside 5'-monophosphate phosphoribohydrolase LOG5 OS=Arabidopsis thaliana GN=LOG5 PE=1 SV=1	--	--	--	--	--	K06966	2e-14	75.5	rcu:RCOM_1600480		-	GO:0016829//lyase activity	GO:0005634//nucleus;GO:0005829//cytosol
	CL3183.Contig2_All	238		csite_count:561	score:3.5	238	287.683	9.2305	І	gi|255547129|ref|XP_002514622.1|	67	6e-10	conserved hypothetical protein [Ricinus communis] >gi|223546226|gb|EEF47728.1| conserved hypothetical protein [Ricinus communis]	gi|462978276|gb|AHII01162902.1|	81.8	1e-12	Cicer arietinum cultivar ICC4958 MW5_contig162902, whole genome shotgun sequence	--	--	--	--	--	--	--	--	--	--	--	--	--	--	GO:0006950//response to stress;GO:0006950//response to stress;GO:0006950//response to stress	-	-
		237		csite_count:130	score:3.5	237	66.6646	9.2305	Ⅱ
		240		csite_count:101	score:3	240	51.7933	9.2305	Ⅱ
	CL10153.Contig3_All	1721		csite_count:535	score:3.5	1721	274.35	8.7177	І	gi|460380266|ref|XP_004235878.1|	766.1	0	PREDICTED: probable serine incorporator-like [Solanum lycopersicum]	gi|359483131|ref|XM_002270574.2|	688	0	PREDICTED: Vitis vinifera probable serine incorporator-like (LOC100262087), mRNA	--	--	--	--	--	--	--	--	--	--	--	--	--	--	GO:0006623//protein targeting to vacuole;GO:0016192//vesicle-mediated transport;GO:0006623//protein targeting to vacuole;GO:0016192//vesicle-mediated transport;GO:0006623//protein targeting to vacuole;GO:0016192//vesicle-mediated transport	-	GO:0016020//membrane;GO:0009536//plastid;GO:0016020//membrane;GO:0009536//plastid;GO:0016020//membrane;GO:0009536//plastid
		1720		csite_count:130	score:3.5	1720	66.6646	8.7177	Ⅱ
		1723		csite_count:77	score:3.5	1723	39.486	8.7177	Ⅱ
	CL7323.Contig2_All	180		csite_count:561	score:4	180	287.683	7.1793	І	gi|359492530|ref|XP_002283504.2|	708.4	0	PREDICTED: uncharacterized protein LOC100260890 [Vitis vinifera]	gi|257831432|gb|FJ997852.1|	234	3e-58	Capsicum annuum UPA17 mRNA, complete cds	sp|Q6AWY3|GRF6_ORYSJ	369	4e-102	Growth-regulating factor 6 OS=Oryza sativa subsp. japonica GN=GRF6 PE=2 SV=2	--	--	--	--	--	--	--	--	--	--	-	-	-
		182		csite_count:99	score:4	182	50.7677	7.1793	Ⅱ
	CL1191.Contig5_All	709		csite_count:561	score:4	709	287.683	6.6665	І	gi|359476719|ref|XP_002271958.2|	90.5	9e-63	PREDICTED: uncharacterized protein LOC100263342 isoform 2 [Vitis vinifera]	gi|156070788|gb|EF517794.1|	91.7	1e-15	Solanum bulbocastanum BAC 27I18, complete sequence	--	--	--	--	--	--	--	--	--	--	--	--	--	--	-	GO:0008270//zinc ion binding;GO:0003676//nucleic acid binding;GO:0008270//zinc ion binding;GO:0003676//nucleic acid binding;GO:0008270//zinc ion binding;GO:0003676//nucleic acid binding	GO:0005622//intracellular;GO:0005622//intracellular;GO:0005622//intracellular
		708		csite_count:133	score:4	708	68.203	6.6665	Ⅱ
		711		csite_count:113	score:4	711	57.9469	6.6665	Ⅱ
	CL283.Contig5_All	236		csite_count:101	score:3	236	51.7933	9.2305	І	gi|356549628|ref|XP_003543194.1|	80.5	3e-97	PREDICTED: uncharacterized protein LOC100794833 [Glycine max]	gi|225461753|ref|XM_002285497.1|	311	1e-81	PREDICTED: Vitis vinifera uncharacterized LOC100252018 (LOC100252018), mRNA	--	--	--	--	--	--	--	--	--	--	--	--	--	--	-	-	GO:0005739//mitochondrion
	Unigene544_All	2709		csite_count:563	score:4	2709	288.709	5.128	І	gi|460384992|ref|XP_004238190.1|	286.6	0	PREDICTED: nucleobase-ascorbate transporter 3-like [Solanum lycopersicum]	gi|225313933|dbj|AK327680.1|	426	1e-116	Solanum lycopersicum cDNA, clone: LEFL2035G05, HTC in fruit	sp|Q8GZD4|NAT3_ARATH	574	0	Nucleobase-ascorbate transporter 3 OS=Arabidopsis thaliana GN=NAT3 PE=2 SV=2	PAB1838	29.15	343	243	6	K14611	8e-179	454	aly:ARALYDRAFT_480192	solute carrier family 23 (nucleobase transporter), member 1/2	GO:0055085//transmembrane transport;GO:0055085//transmembrane transport;GO:0055085//transmembrane transport;GO:0055085//transmembrane transport;GO:0055085//transmembrane transport	GO:0022857//transmembrane transporter activity;GO:0022857//transmembrane transporter activity;GO:0022857//transmembrane transporter activity;GO:0022857//transmembrane transporter activity;GO:0022857//transmembrane transporter activity	GO:0009506//plasmodesma;GO:0009507//chloroplast;GO:0005886//plasma membrane;GO:0009506//plasmodesma;GO:0009507//chloroplast;GO:0005886//plasma membrane;GO:0009506//plasmodesma;GO:0009507//chloroplast;GO:0005886//plasma membrane;GO:0009506//plasmodesma;GO:0009507//chloroplast;GO:0005886//plasma membrane;GO:0009506//plasmodesma;GO:0009507//chloroplast;GO:0005886//plasma membrane
		2711		csite_count:561	score:3	2711	287.683	5.128	І
		2710		csite_count:130	score:3	2710	66.6646	5.128	Ⅱ
		2708		csite_count:130	score:4	2708	66.6646	5.128	Ⅱ
		2713		csite_count:83	score:3	2713	42.5628	5.128	Ⅱ
	CL7481.Contig6_All	1866		csite_count:535	score:4	1866	274.35	4.1024	І	gi|255539853|ref|XP_002510991.1|	792	0	sugar transporter, putative [Ricinus communis] >gi|223550106|gb|EEF51593.1| sugar transporter, putative [Ricinus communis]	gi|460378837|ref|XM_004235127.1|	165	2e-37	PREDICTED: Solanum lycopersicum hexose carrier protein HEX6-like (LOC101264300), mRNA	sp|Q07423|HEX6_RICCO	786	0	Hexose carrier protein HEX6 OS=Ricinus communis GN=HEX6 PE=2 SV=1	L140856	34.5	429	277	10	K08150	1e-48	192	vvi:100268023	MFS transporter, SP family, solute carrier family 2 (myo-inositol transporter), member 13	GO:0055114//oxidation-reduction process;GO:0055085//transmembrane transport;GO:0008643//carbohydrate transport;GO:0055114//oxidation-reduction process;GO:0055085//transmembrane transport;GO:0008643//carbohydrate transport	GO:0022891//substrate-specific transmembrane transporter activity;GO:0032440//2-alkenal reductase [NAD(P)] activity;GO:0022891//substrate-specific transmembrane transporter activity;GO:0032440//2-alkenal reductase [NAD(P)] activity	GO:0016021//integral to membrane;GO:0016021//integral to membrane
		1868		csite_count:77	score:4	1868	39.486	4.1024	Ⅱ
	CL9310.Contig3_All	26		csite_count:561	score:2	26	287.683	6.6665	І	gi|53981172|gb|AAV24812.1|	106.7	5e-21	putative polyprotein [Oryza sativa Japonica Group]	gi|225434284|ref|XM_002263090.1|	188	4e-44	PREDICTED: Vitis vinifera uncharacterized LOC100255381 (LOC100255381), mRNA	sp|Q9SHE9|LBD4_ARATH	86.3	5e-32	LOB domain-containing protein 4 OS=Arabidopsis thaliana GN=LBD4 PE=2 SV=1	SPAC9.04	34.62	78	51	0	K01955	9e-28	79	vvi:100262205	carbamoyl-phosphate synthase large subunit [EC:6.3.5.5]	-	-	-
		25		csite_count:130	score:2	25	66.6646	6.6665	Ⅱ
		28		csite_count:120	score:2	28	61.5365	6.6665	Ⅱ
	Unigene1753_All	942		csite_count:563	score:3	942	288.709	288.709	Ⅲ	gi|351722819|ref|NP_001237257.1|	391.7	1e-107	uncharacterized protein LOC100499875 [Glycine max]	gi|402766431|ref|NM_001250012.2|	539	1e-150	Glycine max uncharacterized LOC100527501 (LOC100527501), mRNA	sp|Q9SRX2|RL191_ARATH	364	4e-101	60S ribosomal protein L19-1 OS=Arabidopsis thaliana GN=RPL19A PE=2 SV=1	SPCC1682.14	64.48	183	65	0	K02885	8e-109	391	gmx:100499875	large subunit ribosomal protein L19e	GO:0006412//translation;GO:0006412//translation;GO:0006412//translation;GO:0006412//translation;GO:0006412//translation;GO:0006412//translation;GO:0006412//translation;GO:0006412//translation;GO:0006412//translation;GO:0006412//translation;GO:0006412//translation	GO:0003735//structural constituent of ribosome;GO:0003735//structural constituent of ribosome;GO:0003735//structural constituent of ribosome;GO:0003735//structural constituent of ribosome;GO:0003735//structural constituent of ribosome;GO:0003735//structural constituent of ribosome;GO:0003735//structural constituent of ribosome;GO:0003735//structural constituent of ribosome;GO:0003735//structural …	GO:0005730//nucleolus;GO:0005886//plasma membrane;GO:0022625//cytosolic large ribosomal subunit;GO:0005730//nucleolus;GO:0005886//plasma membrane;GO:0022625//cytosolic large ribosomal subunit;GO:0005730//nucleolus;GO:0005886//plasma membrane;GO:0022625//cytosolic large ribosomal subunit;GO:0005730//nucleolus;GO:0005886//plasma membrane;GO:0022625//cytosolic large ribosomal subunit;GO:0005730//nuc…
		986		csite_count:563	score:3	986	288.709	288.709	Ⅲ
		938		csite_count:563	score:3	938	288.709	288.709	Ⅲ
		980		csite_count:563	score:3	980	288.709	288.709	Ⅲ
		934		csite_count:563	score:4	934	288.709	288.709	Ⅲ
		936		csite_count:563	score:3	936	288.709	288.709	Ⅲ
		978		csite_count:563	score:3	978	288.709	288.709	Ⅲ
		958		csite_count:563	score:3	958	288.709	288.709	Ⅲ
		948		csite_count:563	score:3	948	288.709	288.709	Ⅲ
		964		csite_count:563	score:3	964	288.709	288.709	Ⅲ
		968		csite_count:563	score:3	968	288.709	288.709	Ⅲ
pas-mir36	CL13840.Contig1_All	624		csite_count:34	score:4		17.4354	14.3585	Ⅲ	gi|51507325|emb|CAH17549.1|	526.9	2e-148	beta-1,3-glucanase [Olea europaea]	gi|51507324|emb|AJ810085.1|	244	2e-61	Olea europaea mRNA for beta-1,3-glucanase (glu-4 gene)	sp|P36401|E13H_TOBAC	435	3e-122	Glucan endo-1,3-beta-glucosidase, acidic isoform PR-Q' OS=Nicotiana tabacum PE=1 SV=1	--	--	--	--	--	--	--	--	--	--	GO:0005975//carbohydrate metabolic process;GO:0005975//carbohydrate metabolic process	GO:0042973//glucan endo-1,3-beta-D-glucosidase activity;GO:0042973//glucan endo-1,3-beta-D-glucosidase activity	-
		627		csite_count:29	score:4		14.8713	14.3585	Ⅲ
pas-mir32	Unigene53418_All	289		csite_count:522	score:4		201.26	9.2533	І	--	--	--	--	gi|147814776|emb|AM454754.2|	60	1e-06	Vitis vinifera contig VV78X038194.9, whole genome shotgun sequence	--	--	--	--	--	--	--	--	--	--	--	--	--	--	-	-	-
		290		csite_count:76	score:4		29.3022	9.2533	Ⅱ
		287		csite_count:59	score:4		22.7477	9.2533	І
		288		csite_count:57	score:4		21.9766	9.2533	Ⅱ
	CL616.Contig2_All	76		csite_count:62	score:4		23.9044	6.1689	І	gi|156118320|gb|ABU49721.1|	481.9	1e-134	WRKY transcription factor 2 [Solanum tuberosum]	gi|10798759|dbj|AB041520.1|	228	2e-56	Nicotiana tabacum mRNA for WRKY transcription factor NtEIG-D48, complete cds	sp|Q9STX0|WRKY7_ARATH	313	3e-85	Probable WRKY transcription factor 7 OS=Arabidopsis thaliana GN=WRKY7 PE=1 SV=1	--	--	--	--	--	K13425	2e-26	119	pop:POPTR_755334	WRKY transcription factor 22	-	-	-
		74		csite_count:59	score:4		22.7477	6.1689	Ⅱ
		75		csite_count:40	score:4		15.4222	6.1689	Ⅱ
		77		csite_count:34	score:4		13.1089	6.1689	Ⅱ
	Unigene1049_All	189		csite_count:31	score:4		11.9522	8.4822	Ⅲ	gi|460387067|ref|XP_004239212.1|	164.5	2e-39	PREDICTED: uncharacterized protein LOC101243890 [Solanum lycopersicum]	gi|160959134|emb|CU232271.1|	79.8	5e-12	Populus EST from mild drought-stressed leaves	--	--	--	--	--	--	--	--	--	--	--	--	--	--	-	GO:0051082//unfolded protein binding;GO:0031072//heat shock protein binding	GO:0009507//chloroplast
	CL13483.Contig1_All	31		csite_count:30	score:4		11.5666	2.6989	І	gi|224139042|ref|XP_002326753.1|	260.8	7e-69	predicted protein [Populus trichocarpa] >gi|222834075|gb|EEE72552.1| predicted protein [Populus trichocarpa]	gi|460404607|ref|XM_004247725.1|	202	3e-49	PREDICTED: Solanum lycopersicum 26S proteasome non-ATPase regulatory subunit 13-like (LOC101264976), mRNA	--	--	--	--	--	--	--	--	--	K03039	7e-70	260	pop:POPTR_826642	26S proteasome regulatory subunit N9	GO:0043161//proteasomal ubiquitin-dependent protein catabolic process;GO:0009651//response to salt stress;GO:0051788//response to misfolded protein;GO:0007010//cytoskeleton organization;GO:0080129//proteasome core complex assembly;GO:0051604//protein maturation;GO:0006096//glycolysis;GO:0006094//gluconeogenesis;GO:0009853//photorespiration;GO:0046686//response to cadmium ion	-	GO:0005829//cytosol;GO:0008541//proteasome regulatory particle, lid subcomplex;GO:0005634//nucleus
	CL616.Contig1_All	75		csite_count:62	score:4		23.9044	6.1689	І	gi|156118320|gb|ABU49721.1|	481.9	1e-134	WRKY transcription factor 2 [Solanum tuberosum]	gi|10798759|dbj|AB041520.1|	228	1e-56	Nicotiana tabacum mRNA for WRKY transcription factor NtEIG-D48, complete cds	sp|Q9STX0|WRKY7_ARATH	313	2e-85	Probable WRKY transcription factor 7 OS=Arabidopsis thaliana GN=WRKY7 PE=1 SV=1	--	--	--	--	--	K13425	1e-25	116	pop:POPTR_755334	WRKY transcription factor 22	-	-	-
		73		csite_count:59	score:4		22.7477	6.1689	Ⅱ
		74		csite_count:40	score:4		15.4222	6.1689	Ⅱ
		76		csite_count:34	score:4		13.1089	6.1689	Ⅱ
pas-mir66	CL1531.Contig1_All	1331		csite_count:468	score:3.5		180.44	8.4822	І	gi|148595724|emb|CAM12541.1|	340.9	4e-92	YA3 [Antirrhinum majus]	gi|148595723|emb|AM422772.1|	349	7e-93	Antirrhinum majus mRNA for YA3 (nf-YA gene)	sp|Q945M9|NFYA9_ARATH	147	3e-35	Nuclear transcription factor Y subunit A-9 OS=Arabidopsis thaliana GN=NFYA9 PE=2 SV=1	YGL237c	50.56	89	39	2	K08064	1e-60	232	gmx:100782085	nuclear transcription factor Y, alpha	-	-	-
	Unigene19885_All	949		csite_count:82	score:4		31.6155	0.7711	І	gi|148595726|emb|CAM12542.1|	340.1	3e-92	YA4 [Antirrhinum majus]	gi|148595725|emb|AM422773.1|	345	5e-92	Antirrhinum majus mRNA for YA4 (nf-YA gene)	sp|Q945M9|NFYA9_ARATH	177	7e-45	Nuclear transcription factor Y subunit A-9 OS=Arabidopsis thaliana GN=NFYA9 PE=2 SV=1	YGL237c	52.63	76	36	0	K08064	3e-40	164	gmx:100782085	nuclear transcription factor Y, alpha	-	-	-
	CL2142.Contig2_All	1218		csite_count:82	score:4		31.6155	5.3978	І	gi|148595726|emb|CAM12542.1|	485.3	1e-135	YA4 [Antirrhinum majus]	gi|148595725|emb|AM422773.1|	533	1e-148	Antirrhinum majus mRNA for YA4 (nf-YA gene)	sp|Q9LXV5|NFYA1_ARATH	214	8e-56	Nuclear transcription factor Y subunit A-1 OS=Arabidopsis thaliana GN=NFYA1 PE=2 SV=1	YGL237c	52.63	76	36	0	K08064	1e-43	175	gmx:100782085	nuclear transcription factor Y, alpha	-	-	-
